# Supplementary material for: Tris{2-[(2,6-dimethyl­phen­yl)amino]­eth­yl}amine
Source: Acta Crystallogr Sect E Struct Rep Online. 2011 Nov 25;67(Pt 12):o3421. doi: 10.1107/S1600536811049397 (PMC3239057; doi:10.1107/S1600536811049397)
Supplement: Supplementary file 1 [file e-67-o3421-sup1.cif]

##############################################################################
#                                                                            #
# This CIF contains the data in a paper accepted for publication in          #
# Acta Crystallographica Section E. It conforms to the requirements of       #
# Notes for Authors for Acta Crystallographica Section E, and has been       #
# peer reviewed under the auspices of the IUCr Commission on Journals.       #
#                                                                            #
# Full details of the Crystallographic Information File format               #
# are given in the paper "The Crystallographic Information File (CIF):       #
# a New Standard Archive File for Crystallography" by S. R. Hall, F. H.      #
# Allen and I. D. Brown [Acta Cryst. (1991), A47, 655-685].                  #
#                                                                            #
# The current version of the core CIF dictionary is obtainable from          #
# ftp://ftp.iucr.org/pub/cif_core.dic.                                       #
#                                                                            #
# Software is freely available for graphical display of the structure(s)     #
# in this CIF. For information consult the CIF software page                 #
# http://www.iucr.org/resources/cif/software.                                #
#                                                                            #
# This file may be used for bona fide research purposes within the           #
# scientific community so long as proper attribution is given to the journal # 
# article from which it was obtained.                                        #
#                                                                            #
##############################################################################
data_I
_audit_creation_method     SHELXL-97
_chemical_name_systematic
;
Tris{2-[(2,6-dimethylphenyl)amino]ethyl}amine
;
_chemical_name_common     ?
_chemical_formula_moiety     'C30 H42 N4'
_chemical_formula_sum     'C30 H42 N4'
_chemical_formula_iupac     'C30 H42 N4'
_chemical_formula_weight     458.68
_chemical_melting_point     ?
_symmetry_cell_setting     trigonal
_symmetry_space_group_name_H-M     'R -3'
_symmetry_space_group_name_Hall     '-R 3'
loop_
    _symmetry_equiv_pos_as_xyz
    'x, y, z'
    '-y, x-y, z'
    '-x+y, -x, z'
    'x+2/3, y+1/3, z+1/3'
    '-y+2/3, x-y+1/3, z+1/3'
    '-x+y+2/3, -x+1/3, z+1/3'
    'x+1/3, y+2/3, z+2/3'
    '-y+1/3, x-y+2/3, z+2/3'
    '-x+y+1/3, -x+2/3, z+2/3'
    '-x, -y, -z'
    'y, -x+y, -z'
    'x-y, x, -z'
    '-x+2/3, -y+1/3, -z+1/3'
    'y+2/3, -x+y+1/3, -z+1/3'
    'x-y+2/3, x+1/3, -z+1/3'
    '-x+1/3, -y+2/3, -z+2/3'
    'y+1/3, -x+y+2/3, -z+2/3'
    'x-y+1/3, x+2/3, -z+2/3'
_cell_length_a     14.2880(7)
_cell_length_b     14.2880(7)
_cell_length_c     22.3811(11)
_cell_angle_alpha     90.00
_cell_angle_beta     90.00
_cell_angle_gamma     120.00
_cell_volume     3956.9(5)
_cell_formula_units_Z     6
_cell_measurement_reflns_used     9944
_cell_measurement_theta_min     2.4539
_cell_measurement_theta_max     30.5675
_cell_measurement_temperature     100(2)
_exptl_crystal_description     block
_exptl_crystal_colour     colourless
_exptl_crystal_size_max     0.1
_exptl_crystal_size_mid     0.1
_exptl_crystal_size_min     0.1
_exptl_crystal_density_diffrn     1.155
_exptl_crystal_density_meas     ?
_exptl_crystal_density_method     'not measured'
_exptl_crystal_F_000     1500
_exptl_absorpt_coefficient_mu     0.068
_exptl_absorpt_correction_type     multi-scan
_exptl_absorpt_process_details     '(SADABS; Sheldrick, 2009)'
_exptl_absorpt_correction_T_min     0.680
_exptl_absorpt_correction_T_max     0.746
_exptl_special_details     ?
_diffrn_ambient_temperature     100(2)
_diffrn_radiation_type     MoK\a
_diffrn_radiation_wavelength     0.71073
_diffrn_radiation_source     'ImuS micro-focus sealed tube'
_diffrn_radiation_monochromator     'Icoatech ImuS multilayer optics'
_diffrn_measurement_device_type     'Bruker Smart APEXII CCD'
_diffrn_measurement_method     '\f and \w scans'
_diffrn_detector_area_resol_mean     8.3
_diffrn_reflns_number     20390
_diffrn_reflns_av_R_equivalents     0.0314
_diffrn_reflns_av_sigmaI/netI     0.0174
_diffrn_reflns_theta_min     1.88
_diffrn_reflns_theta_max     30.57
_diffrn_reflns_theta_full     27.50
_diffrn_measured_fraction_theta_max     0.999
_diffrn_measured_fraction_theta_full     0.999
_diffrn_reflns_limit_h_min     -20
_diffrn_reflns_limit_h_max     20
_diffrn_reflns_limit_k_min     -20
_diffrn_reflns_limit_k_max     20
_diffrn_reflns_limit_l_min     -31
_diffrn_reflns_limit_l_max     31
_diffrn_standards_number     0
_diffrn_standards_interval_count     0
_diffrn_standards_interval_time     0
_diffrn_standards_decay_%     0
_refine_special_details
;
Refinement of <i>F</i>^2^ against ALL reflections. The weighted <i>R</i>-factor
<i>wR</i> and goodness of fit <i>S</i> are based on <i>F</i>^2^, conventional
<i>R</i>-factors <i>R</i> are based on <i>F</i>, with <i>F</i> set to zero for
negative <i>F</i>^2^. The threshold expression of <i>F</i>^2^ >
2\s(<i>F</i>^2^) is used only for calculating <i>R</i>-factors(gt) <i>etc</i>.
and is not relevant to the choice of reflections for refinement.
<i>R</i>-factors based on <i>F</i>^2^ are statistically about twice as large
as those based on <i>F</i>, and <i>R</i>- factors based on ALL data will be
even larger.
;
_reflns_number_total     2695
_reflns_number_gt     2330
_reflns_threshold_expression     I>2\s(I)
_refine_ls_structure_factor_coef     Fsqd
_refine_ls_matrix_type     full
_refine_ls_R_factor_all     0.0488
_refine_ls_R_factor_gt     0.0411
_refine_ls_wR_factor_gt     0.1066
_refine_ls_wR_factor_ref     0.1128
_refine_ls_goodness_of_fit_ref     1.058
_refine_ls_restrained_S_all     1.058
_refine_ls_number_reflns     2695
_refine_ls_number_parameters     109
_refine_ls_number_restraints     0
_refine_ls_hydrogen_treatment     mixed
_refine_ls_weighting_scheme     calc
_refine_ls_weighting_details
         'calc w=1/[\s^2^(Fo^2^)+(0.0529P)^2^+4.1067P] where P=(Fo^2^+2Fc^2^)/3'
_atom_sites_solution_hydrogens     geom
_atom_sites_solution_primary     direct
_atom_sites_solution_secondary     difmap
_refine_ls_shift/su_max     0.000
_refine_ls_shift/su_mean     0.000
_refine_diff_density_max     0.420
_refine_diff_density_min     -0.183
_refine_ls_extinction_method     none
_refine_ls_extinction_coef     ?
loop_
    _atom_type_symbol
    _atom_type_description
    _atom_type_scat_dispersion_real
    _atom_type_scat_dispersion_imag
    _atom_type_scat_source
    'C' 'C' 0.0033 0.0016
                         'International Tables Vol C Tables 4.2.6.8 and 6.1.1.4'
    'H' 'H' 0.0000 0.0000
                         'International Tables Vol C Tables 4.2.6.8 and 6.1.1.4'
    'N' 'N' 0.0061 0.0033
                         'International Tables Vol C Tables 4.2.6.8 and 6.1.1.4'
_computing_data_collection     'APEX2 (Bruker, 2009)'
_computing_cell_refinement     'SAINT (Bruker, 2009)'
_computing_data_reduction     'SAINT (Bruker, 2009)'
_computing_structure_solution     'SHELXS97 (Sheldrick, 2008)'
_computing_structure_refinement     'SHELXL97 (Sheldrick, 2008)'
_computing_molecular_graphics     'ORTEP-3 for Windows (Farrugia, 1997)'
_computing_publication_material     'WinGX (Farrugia, 1999)'
loop_
    _atom_site_type_symbol
    _atom_site_label
    _atom_site_fract_x
    _atom_site_fract_y
    _atom_site_fract_z
    _atom_site_U_iso_or_equiv
    _atom_site_adp_type
    _atom_site_calc_flag
    _atom_site_refinement_flags
    _atom_site_occupancy
    _atom_site_symmetry_multiplicity
    _atom_site_disorder_assembly
    _atom_site_disorder_group
    C C1 0.58018(7) 0.22760(7) 0.11134(4) 0.01668(18) Uani d . 1 1 . .
    H H1A 0.5860 0.2233 0.0675 0.020 Uiso calc R 1 1 . .
    H H1B 0.5095 0.2218 0.1200 0.020 Uiso calc R 1 1 . .
    C C2 0.58289(8) 0.13268(7) 0.13995(4) 0.01696(18) Uani d . 1 1 . .
    H H2A 0.5189 0.0642 0.1271 0.020 Uiso calc R 1 1 . .
    H H2B 0.6485 0.1316 0.1268 0.020 Uiso calc R 1 1 . .
    C C3 0.58132(7) 0.05566(7) 0.23806(4) 0.01446(17) Uani d . 1 1 . .
    C C4 0.48468(7) -0.04409(7) 0.24161(4) 0.01604(18) Uani d . 1 1 . .
    C C5 0.48377(8) -0.12750(8) 0.27456(4) 0.01872(19) Uani d . 1 1 . .
    H H5 0.4192 -0.1956 0.2766 0.022 Uiso calc R 1 1 . .
    C C6 0.57519(8) -0.11311(8) 0.30435(4) 0.01925(19) Uani d . 1 1 . .
    H H6 0.5732 -0.1708 0.3264 0.023 Uiso calc R 1 1 . .
    C C7 0.66954(8) -0.01359(8) 0.30156(4) 0.01794(18) Uani d . 1 1 . .
    H H7 0.7318 -0.0032 0.3225 0.022 Uiso calc R 1 1 . .
    C C8 0.67430(7) 0.07137(7) 0.26845(4) 0.01593(18) Uani d . 1 1 . .
    C C9 0.38314(8) -0.06114(8) 0.21179(5) 0.0221(2) Uani d . 1 1 . .
    H H9A 0.3838 -0.0794 0.1696 0.033 Uiso calc R 1 1 . .
    H H9B 0.3791 0.0052 0.2146 0.033 Uiso calc R 1 1 . .
    H H9C 0.3202 -0.1203 0.2316 0.033 Uiso calc R 1 1 . .
    C C10 0.77793(8) 0.17807(8) 0.26578(5) 0.0238(2) Uani d . 1 1 . .
    H H10A 0.8351 0.1721 0.2866 0.036 Uiso calc R 1 1 . .
    H H10B 0.7675 0.2338 0.2850 0.036 Uiso calc R 1 1 . .
    H H10C 0.7988 0.1979 0.2240 0.036 Uiso calc R 1 1 . .
    N N1 0.6667 0.3333 0.13202(6) 0.0142(2) Uani d S 1 3 . .
    N N2 0.58312(7) 0.14184(6) 0.20523(4) 0.01647(17) Uani d . 1 1 . .
    H H2N 0.6392(12) 0.2043(12) 0.2164(6) 0.024(3) Uiso d . 1 1 . .
loop_
    _atom_site_aniso_label
    _atom_site_aniso_U_11
    _atom_site_aniso_U_22
    _atom_site_aniso_U_33
    _atom_site_aniso_U_12
    _atom_site_aniso_U_13
    _atom_site_aniso_U_23
    C1 0.0167(4) 0.0151(4) 0.0166(4) 0.0067(3) -0.0036(3) -0.0003(3)
    C2 0.0202(4) 0.0147(4) 0.0158(4) 0.0086(3) -0.0020(3) -0.0008(3)
    C3 0.0160(4) 0.0149(4) 0.0142(4) 0.0090(3) -0.0006(3) -0.0009(3)
    C4 0.0154(4) 0.0168(4) 0.0159(4) 0.0081(3) -0.0001(3) -0.0016(3)
    C5 0.0195(4) 0.0153(4) 0.0201(4) 0.0077(3) 0.0034(3) 0.0007(3)
    C6 0.0240(4) 0.0184(4) 0.0196(4) 0.0137(4) 0.0037(3) 0.0036(3)
    C7 0.0191(4) 0.0216(4) 0.0173(4) 0.0133(4) -0.0003(3) 0.0011(3)
    C8 0.0155(4) 0.0164(4) 0.0160(4) 0.0081(3) -0.0008(3) -0.0007(3)
    C9 0.0149(4) 0.0237(5) 0.0238(5) 0.0068(4) -0.0031(3) -0.0002(4)
    C10 0.0176(4) 0.0201(4) 0.0286(5) 0.0055(4) -0.0063(4) 0.0024(4)
    N1 0.0130(3) 0.0130(3) 0.0167(6) 0.00651(17) 0.000 0.000
    N2 0.0204(4) 0.0139(3) 0.0158(4) 0.0091(3) -0.0030(3) -0.0011(3)
_geom_special_details
;
All s.u.'s (except the s.u. in the dihedral angle between two l.s. planes) are
estimated using the full covariance matrix. The cell s.u.'s are taken into
account individually in the estimation of s.u.'s in distances, angles and
torsion angles; correlations between s.u.'s in cell parameters are only used
when they are defined by crystal symmetry. An approximate (isotropic)
treatment of cell s.u.'s is used for estimating s.u.'s involving l.s. planes.
;
loop_
    _geom_bond_atom_site_label_1
    _geom_bond_atom_site_label_2
    _geom_bond_site_symmetry_2
    _geom_bond_distance
    _geom_bond_publ_flag
    C1 N1 . 1.4686(10) ?
    C1 C2 . 1.5178(12) ?
    C1 H1A . 0.9900 ?
    C1 H1B . 0.9900 ?
    C2 N2 . 1.4667(12) ?
    C2 H2A . 0.9900 ?
    C2 H2B . 0.9900 ?
    C3 C4 . 1.4059(12) ?
    C3 C8 . 1.4069(12) ?
    C3 N2 . 1.4231(11) ?
    C4 C5 . 1.3961(13) ?
    C4 C9 . 1.5020(13) ?
    C5 C6 . 1.3872(14) ?
    C5 H5 . 0.9500 ?
    C6 C7 . 1.3879(14) ?
    C6 H6 . 0.9500 ?
    C7 C8 . 1.3946(12) ?
    C7 H7 . 0.9500 ?
    C8 C10 . 1.5043(13) ?
    C9 H9A . 0.9800 ?
    C9 H9B . 0.9800 ?
    C9 H9C . 0.9800 ?
    C10 H10A . 0.9800 ?
    C10 H10B . 0.9800 ?
    C10 H10C . 0.9800 ?
    N1 C1 2_655 1.4686(10) ?
    N1 C1 3_665 1.4686(10) ?
    N2 H2N . 0.886(15) ?
loop_
    _geom_angle_atom_site_label_1
    _geom_angle_atom_site_label_2
    _geom_angle_atom_site_label_3
    _geom_angle_site_symmetry_1
    _geom_angle_site_symmetry_3
    _geom_angle
    _geom_angle_publ_flag
    N1 C1 C2 . . 113.69(7) ?
    N1 C1 H1A . . 108.8 ?
    C2 C1 H1A . . 108.8 ?
    N1 C1 H1B . . 108.8 ?
    C2 C1 H1B . . 108.8 ?
    H1A C1 H1B . . 107.7 ?
    N2 C2 C1 . . 109.91(7) ?
    N2 C2 H2A . . 109.7 ?
    C1 C2 H2A . . 109.7 ?
    N2 C2 H2B . . 109.7 ?
    C1 C2 H2B . . 109.7 ?
    H2A C2 H2B . . 108.2 ?
    C4 C3 C8 . . 120.33(8) ?
    C4 C3 N2 . . 119.34(8) ?
    C8 C3 N2 . . 120.30(8) ?
    C5 C4 C3 . . 118.71(8) ?
    C5 C4 C9 . . 120.02(8) ?
    C3 C4 C9 . . 121.26(8) ?
    C6 C5 C4 . . 121.41(9) ?
    C6 C5 H5 . . 119.3 ?
    C4 C5 H5 . . 119.3 ?
    C5 C6 C7 . . 119.38(9) ?
    C5 C6 H6 . . 120.3 ?
    C7 C6 H6 . . 120.3 ?
    C6 C7 C8 . . 121.01(9) ?
    C6 C7 H7 . . 119.5 ?
    C8 C7 H7 . . 119.5 ?
    C7 C8 C3 . . 119.13(8) ?
    C7 C8 C10 . . 119.87(8) ?
    C3 C8 C10 . . 120.99(8) ?
    C4 C9 H9A . . 109.5 ?
    C4 C9 H9B . . 109.5 ?
    H9A C9 H9B . . 109.5 ?
    C4 C9 H9C . . 109.5 ?
    H9A C9 H9C . . 109.5 ?
    H9B C9 H9C . . 109.5 ?
    C8 C10 H10A . . 109.5 ?
    C8 C10 H10B . . 109.5 ?
    H10A C10 H10B . . 109.5 ?
    C8 C10 H10C . . 109.5 ?
    H10A C10 H10C . . 109.5 ?
    H10B C10 H10C . . 109.5 ?
    C1 N1 C1 2_655 . 110.54(6) ?
    C1 N1 C1 2_655 3_665 110.54(6) ?
    C1 N1 C1 . 3_665 110.54(6) ?
    C3 N2 C2 . . 116.04(7) ?
    C3 N2 H2N . . 110.0(9) ?
    C2 N2 H2N . . 109.3(9) ?
loop_
    _geom_torsion_atom_site_label_1
    _geom_torsion_atom_site_label_2
    _geom_torsion_atom_site_label_3
    _geom_torsion_atom_site_label_4
    _geom_torsion_site_symmetry_1
    _geom_torsion_site_symmetry_2
    _geom_torsion_site_symmetry_3
    _geom_torsion_site_symmetry_4
    _geom_torsion
    _geom_torsion_publ_flag
    N1 C1 C2 N2 . . . . 54.02(10) ?
    C8 C3 C4 C5 . . . . -1.51(13) ?
    N2 C3 C4 C5 . . . . -179.24(8) ?
    C8 C3 C4 C9 . . . . 177.26(8) ?
    N2 C3 C4 C9 . . . . -0.47(13) ?
    C3 C4 C5 C6 . . . . 1.07(14) ?
    C9 C4 C5 C6 . . . . -177.72(9) ?
    C4 C5 C6 C7 . . . . 0.25(14) ?
    C5 C6 C7 C8 . . . . -1.16(14) ?
    C6 C7 C8 C3 . . . . 0.70(14) ?
    C6 C7 C8 C10 . . . . -179.46(9) ?
    C4 C3 C8 C7 . . . . 0.65(13) ?
    N2 C3 C8 C7 . . . . 178.35(8) ?
    C4 C3 C8 C10 . . . . -179.19(9) ?
    N2 C3 C8 C10 . . . . -1.48(14) ?
    C2 C1 N1 C1 . . . 2_655 67.79(13) ?
    C2 C1 N1 C1 . . . 3_665 -169.49(8) ?
    C4 C3 N2 C2 . . . . -74.71(11) ?
    C8 C3 N2 C2 . . . . 107.56(10) ?
    C1 C2 N2 C3 . . . . 177.64(7) ?
_iucr_refine_instructions_details
;
TITL 1 in R-3
CELL  0.71073  14.2880  14.2880  22.3811   90.000   90.000  120.000
ZERR     6.00   0.0007   0.0007   0.0011    0.000    0.000    0.000
LATT   3
SYMM  - Y,   X - Y,   Z
SYMM  - X + Y, - X,   Z
SFAC  C    H    N
UNIT  180  252  24
MERG   2
FMAP   2
PLAN   10
SIZE     0.10   0.10   0.10
ACTA    55.00
BOND   $H
CONF
L.S.  20
TEMP  -173.00
WGHT    0.052900    4.106700
FVAR       0.09255
C1    1    0.580176    0.227604    0.111336    11.00000    0.01671    0.01511 =
         0.01659   -0.00033   -0.00355    0.00674
AFIX  23
H1A   2    0.586024    0.223323    0.067461    11.00000   -1.20000
H1B   2    0.509518    0.221789    0.120031    11.00000   -1.20000
AFIX   0
C2    1    0.582890    0.132683    0.139950    11.00000    0.02020    0.01467 =
         0.01582   -0.00084   -0.00201    0.00857
AFIX  23
H2A   2    0.518932    0.064248    0.127121    11.00000   -1.20000
H2B   2    0.648499    0.131565    0.126838    11.00000   -1.20000
AFIX   0
C3    1    0.581324    0.055663    0.238064    11.00000    0.01596    0.01486 =
         0.01423   -0.00092   -0.00057    0.00895
C4    1    0.484676   -0.044093    0.241605    11.00000    0.01539    0.01683 =
         0.01590   -0.00162   -0.00008    0.00806
C5    1    0.483765   -0.127499    0.274565    11.00000    0.01947    0.01528 =
         0.02008    0.00070    0.00340    0.00767
AFIX  43
H5    2    0.419151   -0.195570    0.276641    11.00000   -1.20000
AFIX   0
C6    1    0.575185   -0.113109    0.304348    11.00000    0.02398    0.01841 =
         0.01956    0.00362    0.00365    0.01375
AFIX  43
H6    2    0.573228   -0.170833    0.326445    11.00000   -1.20000
AFIX   0
C7    1    0.669543   -0.013589    0.301564    11.00000    0.01909    0.02160 =
         0.01725    0.00114   -0.00034    0.01326
AFIX  43
H7    2    0.731845   -0.003184    0.322537    11.00000   -1.20000
AFIX   0
C8    1    0.674299    0.071370    0.268449    11.00000    0.01553    0.01639 =
         0.01599   -0.00074   -0.00079    0.00807
C9    1    0.383139   -0.061143    0.211791    11.00000    0.01493    0.02369 =
         0.02376   -0.00018   -0.00310    0.00677
AFIX 137
H9A   2    0.383818   -0.079420    0.169650    11.00000   -1.50000
H9B   2    0.379118    0.005203    0.214631    11.00000   -1.50000
H9C   2    0.320229   -0.120337    0.231641    11.00000   -1.50000
AFIX   0
C10   1    0.777932    0.178067    0.265780    11.00000    0.01760    0.02009 =
         0.02861    0.00240   -0.00633    0.00548
AFIX 137
H10A  2    0.835051    0.172075    0.286601    11.00000   -1.50000
H10B  2    0.767501    0.233783    0.285040    11.00000   -1.50000
H10C  2    0.798758    0.197854    0.223960    11.00000   -1.50000
AFIX   0
N1    3    0.666667    0.333333    0.132023    10.33333    0.01301    0.01301 =
         0.01667    0.00000    0.00000    0.00651
N2    3    0.583121    0.141840    0.205228    11.00000    0.02036    0.01393 =
         0.01583   -0.00112   -0.00303    0.00911
H2N   2    0.639212    0.204279    0.216368    11.00000    0.02400
HKLF    4
REM  1 in R-3
REM R1 =  0.0411 for   2330 Fo > 4sig(Fo)  and  0.0488 for all   2695 data
REM    109 parameters refined using      0 restraints
END
WGHT      0.0531      4.0950
REM Highest difference peak  0.420,  deepest hole -0.183,  1-sigma level  0.045
Q1    1   0.5810  0.1795  0.1261  11.00000  0.05    0.42
Q2    1   0.4878 -0.0879  0.2559  11.00000  0.05    0.42
Q3    1   0.5327  0.0051  0.2401  11.00000  0.05    0.42
Q4    1   0.6273  0.0630  0.2549  11.00000  0.05    0.39
Q5    1   0.6172 -0.0576  0.3031  11.00000  0.05    0.37
Q6    1   0.6681  0.0246  0.2816  11.00000  0.05    0.37
Q7    1   0.7222  0.1253  0.2664  11.00000  0.05    0.33
Q8    1   0.5818  0.0961  0.2192  11.00000  0.05    0.33
Q9    1   0.5357 -0.1181  0.2814  11.00000  0.05    0.32
Q10   1   0.6244  0.2788  0.1226  11.00000  0.05    0.31
;
data_global
_journal_date_recd_electronic     2011-11-16
_journal_date_accepted     2011-11-18
_journal_name_full     'Acta Crystallographica, Section E'
_journal_year     2011
_journal_volume     67
_journal_issue     12
_journal_page_first     o3421
_journal_page_last     o3421
_journal_paper_category     QO
_journal_coeditor_code     ZL2430
_publ_contact_author_name     'Rybak-Akimova, Elena V.'
_publ_contact_author_address
;
Department of Chemistry
Tufts University
62 Talbot Avenue
Medford, MA 02155
USA
;
_publ_contact_author_email     'elena.rybak-akimova@tufts.edu'
_publ_contact_author_fax            .1617627E-301
_publ_contact_author_phone            .1617627E-301
_publ_section_title
;
Tris{2-[(2,6-dimethylphenyl)amino]ethyl}amine
;
loop_
    _publ_author_name
    _publ_author_address
    'Moroz, Yurii S.'
;
Department of Chemistry
Tufts University
62 Talbot Avenue
Medford, MA 02155
USA
;
    'Takase, Michael K.'
;
Department of Chemistry
Massachusetts Institute of Technology
77 Massachusetts Avenue
Cambridge, MA 02139
USA
;
    'M\"uller, Peter'
;
Department of Chemistry
Massachusetts Institute of Technology
77 Massachusetts Avenue
Cambridge, MA 02139
USA
;
    'Rybak-Akimova, Elena V.'
;
Department of Chemistry
Tufts University
62 Talbot Avenue
Medford, MA 02155
USA
;
