# Supplementary material for: Tris{2-[(2,6-dimethyl­phen­yl)amino]­eth­yl}amine
Source: Acta Crystallogr Sect E Struct Rep Online. 2011 Nov 25;67(Pt 12):o3421. doi: 10.1107/S1600536811049397 (PMC3239057; doi:10.1107/S1600536811049397)
Supplement: Supplementary file 2 [file e-67-o3421-Isup2.hkl]

#
# h,k,l, Fc-squared, Fo-squared, sigma(Fo-squared) and status flag
#
data_I
_shelx_title ' 1 in R-3'
_shelx_refln_list_code          4
_shelx_F_calc_maximum      338.04
_exptl_crystal_F_000      1500.00
_reflns_d_resolution_high  0.6988
 
loop_
 _symmetry_equiv_pos_as_xyz
 'x, y, z'
 '-y, x-y, z'
 '-x+y, -x, z'
 'x+2/3, y+1/3, z+1/3'
 '-y+2/3, x-y+1/3, z+1/3'
 '-x+y+2/3, -x+1/3, z+1/3'
 'x+1/3, y+2/3, z+2/3'
 '-y+1/3, x-y+2/3, z+2/3'
 '-x+y+1/3, -x+2/3, z+2/3'
 '-x, -y, -z'
 'y, -x+y, -z'
 'x-y, x, -z'
 '-x+2/3, -y+1/3, -z+1/3'
 'y+2/3, -x+y+1/3, -z+1/3'
 'x-y+2/3, x+1/3, -z+1/3'
 '-x+1/3, -y+2/3, -z+2/3'
 'y+1/3, -x+y+2/3, -z+2/3'
 'x-y+1/3, x+2/3, -z+2/3'
 
_cell_length_a    14.2880
_cell_length_b    14.2880
_cell_length_c    22.3811
_cell_angle_alpha  90.000
_cell_angle_beta   90.000
_cell_angle_gamma 120.000
 
_shelx_F_squared_multiplier     1.000
 
loop_
 _refln_index_h
 _refln_index_k
 _refln_index_l
 _refln_F_squared_calc
 _refln_F_squared_meas
 _refln_F_squared_sigma
 _refln_observed_status
  -1   2   0     6346.34     6258.92     64.90 o
   0   3   0      428.28      386.45      5.25 o
  -2   4   0      120.45      136.50      3.91 o
  -4   5   0     5197.16     5620.81     38.31 o
  -1   5   0     2571.27     2505.10     20.32 o
  -3   6   0    20872.80    22679.89    155.42 o
   0   6   0      839.88      793.92     10.27 o
  -5   7   0     6102.84     6959.03     51.78 o
  -2   7   0      338.78      374.67      6.71 o
  -7   8   0     3257.69     3511.32     30.11 o
  -4   8   0     7846.40     8906.41     65.38 o
  -1   8   0      326.00      366.04      8.32 o
  -6   9   0      102.51      185.29      6.27 o
  -3   9   0     1828.18     1935.50     20.27 o
   0   9   0     1737.51     1810.77     21.05 o
  -8  10   0       10.69       15.79      4.15 o
  -5  10   0      892.29      980.55     15.80 o
  -2  10   0       34.23       10.95      4.95 o
 -10  11   0      249.64      213.68      8.57 o
  -7  11   0      897.27      842.73     14.45 o
  -4  11   0        0.12        1.68      4.30 o
  -1  11   0    18252.64    17332.36    132.18 o
  -9  12   0     1422.92     1201.06     15.90 o
  -6  12   0      634.31      658.08     11.73 o
  -3  12   0    10054.81     9616.94     88.08 o
   0  12   0      240.83      227.42      9.61 o
 -11  13   0     1474.55     1481.07     22.73 o
  -8  13   0      917.11      874.62     14.36 o
  -5  13   0        0.00        9.47      5.45 o
  -2  13   0        0.06       -5.86      5.86 o
 -13  14   0      451.14      475.27     14.15 o
 -10  14   0      160.66      160.45      9.78 o
  -7  14   0      806.49      768.69     18.54 o
  -4  14   0      641.29      650.89     19.10 o
  -1  14   0     1710.96     1677.20     29.44 o
 -12  15   0       11.65       28.10      7.65 o
  -9  15   0      123.81      118.38      8.93 o
  -6  15   0       81.28       41.67      8.30 o
  -3  15   0      129.09      119.94     11.99 o
   0  15   0     1274.41     1318.12     29.78 o
 -14  16   0     1807.61     1827.78     47.78 o
 -11  16   0      109.43      117.34     10.27 o
  -8  16   0        0.27       51.42      9.23 o
  -5  16   0      519.53      530.38     22.28 o
  -2  16   0      250.86      235.51     17.00 o
 -16  17   0      157.77      143.72     18.35 o
 -13  17   0      265.05      333.29     20.02 o
 -10  17   0       11.28        9.19      8.33 o
  -7  17   0      293.71      240.43     14.05 o
  -4  17   0     1541.57     1551.50     30.68 o
  -1  17   0     1226.12     1186.14     38.09 o
 -15  18   0      991.58     1074.99     55.44 o
 -12  18   0     1566.56     1523.57     34.28 o
  -9  18   0       13.68      111.44     12.69 o
  -6  18   0       21.70       30.01      9.52 o
  -3  18   0       51.57       35.55     11.88 o
 -14  19   0      130.04      161.12     19.15 o
 -11  19   0      100.59      108.49     13.95 o
  -8  19   0       75.26       81.96     14.71 o
  -5  19   0      703.59      680.93     24.57 o
 -13  20   0      562.73      616.89     27.04 o
 -10  20   0        2.63       54.22     12.46 o
  -7  20   0       11.82       15.58     12.92 o
  -1   1   1     3406.26     3133.19     45.57 o
  -3   2   1    14820.95    15007.48    153.07 o
   0   2   1     4216.14     4088.16     32.76 o
  -5   3   1     5849.55     6308.23     51.08 o
  -2   3   1     5681.79     5868.40     51.06 o
   1   3   1        4.06       -1.12      2.33 o
  -7   4   1     3600.86     4193.42     33.64 o
  -4   4   1    34762.75    34609.68    233.29 o
  -1   4   1    11333.75    10781.32     69.20 o
   2   4   1    19566.74    20842.42    143.59 o
  -9   5   1     4978.42     5439.76     43.67 o
  -6   5   1        2.02        6.80      3.25 o
  -3   5   1      133.11      190.68      4.87 o
   0   5   1        6.28       -2.20      2.53 o
   3   5   1    10567.05    11186.18     81.30 o
 -11   6   1      410.69      441.55      9.34 o
  -8   6   1      540.08      703.11     10.36 o
  -5   6   1     4473.65     4596.81     34.40 o
  -2   6   1     8417.47     9332.54     66.96 o
   1   6   1      230.40      180.38      5.04 o
   4   6   1       13.44        0.68      4.14 o
 -13   7   1       40.76       19.32      5.70 o
 -10   7   1      456.33      430.39     10.00 o
  -7   7   1     1107.33     1146.73     13.10 o
  -4   7   1     9916.29    11155.68     79.41 o
  -1   7   1     3022.99     2868.01     25.29 o
   2   7   1     2035.01     2025.73     19.18 o
   5   7   1     1193.80      888.43     13.67 o
 -15   8   1     1320.18     1297.12     25.40 o
 -12   8   1      612.80      473.40     12.72 o
  -9   8   1     3499.22     3444.32     30.54 o
  -6   8   1      152.61      164.98      5.68 o
  -3   8   1     3286.51     3310.91     27.86 o
   0   8   1       36.29       22.55      3.84 o
   3   8   1     1485.05     1578.82     20.01 o
   6   8   1      644.32      566.90     19.06 o
 -17   9   1      546.69      588.19     23.30 o
 -14   9   1      209.58      200.50     11.46 o
 -11   9   1     1544.62     1477.76     20.60 o
  -8   9   1     1276.19     1205.12     14.64 o
  -5   9   1       39.33       52.06      4.19 o
  -2   9   1       12.24       44.10      4.92 o
   1   9   1     1993.97     1939.30     21.31 o
   4   9   1       35.99       53.58      5.52 o
   7   9   1     2579.01     2383.25     32.26 o
 -19  10   1      121.36       72.91     12.69 o
 -16  10   1      152.24      138.62     12.34 o
 -13  10   1       72.48       96.42      8.34 o
 -10  10   1     3865.33     3839.31     36.88 o
  -7  10   1    10014.56    10456.91     74.25 o
  -4  10   1     2423.57     2434.89     23.53 o
  -1  10   1      504.45      499.27     14.21 o
   2  10   1     5427.67     5183.88     45.51 o
   5  10   1        3.07        2.37      6.20 o
   8  10   1        5.71       -8.56      9.36 o
 -18  11   1      668.66      723.52     29.64 o
 -15  11   1      635.85      699.52     22.63 o
 -12  11   1     2727.47     2666.14     31.62 o
  -9  11   1      704.81      713.29     12.26 o
  -6  11   1     1090.00      975.95     14.94 o
  -3  11   1      241.77      272.41      9.71 o
   0  11   1    19221.77    18332.70    139.71 o
   3  11   1      675.87      623.45     14.28 o
   6  11   1       27.61       28.48      8.52 o
   9  11   1     1413.50     1496.51     47.61 o
 -20  12   1     1462.37     1457.40     44.86 o
 -17  12   1      238.01      244.25     14.56 o
 -14  12   1        1.21       -6.18      6.95 o
 -11  12   1      207.93      178.16      8.61 o
  -8  12   1      727.48      675.55     12.17 o
  -5  12   1     1707.81     1487.33     19.40 o
  -2  12   1     1563.61     1537.21     23.33 o
   1  12   1     3916.49     3801.52     39.31 o
   4  12   1       86.76       91.78      9.86 o
   7  12   1      686.49      796.40     29.01 o
 -19  13   1      222.00      270.50     18.92 o
 -16  13   1       60.23       59.64     11.74 o
 -13  13   1     3820.00     3702.42     41.43 o
 -10  13   1     2112.54     1986.27     26.73 o
  -7  13   1      305.36      182.95      8.84 o
  -4  13   1     3916.79     3700.62     45.32 o
  -1  13   1     1559.42     1558.85     25.45 o
   2  13   1       31.81       41.62     10.37 o
   5  13   1      208.01      183.15     17.03 o
 -18  14   1      138.42      181.13     15.68 o
 -15  14   1     1434.37     1401.45     30.46 o
 -12  14   1      299.49      302.62     11.72 o
  -9  14   1     5529.40     4627.87     47.38 o
  -6  14   1       11.99       16.10      6.96 o
  -3  14   1       88.76      107.60     10.87 o
   0  14   1      196.40      210.30     12.78 o
   3  14   1      384.25      441.56     26.36 o
 -17  15   1        0.33       -4.01     10.26 o
 -14  15   1        4.12       18.95      8.58 o
 -11  15   1       83.65       82.93      8.23 o
  -8  15   1      570.66      501.83     16.07 o
  -5  15   1      175.44      187.78     12.38 o
  -2  15   1       80.75       57.86     10.14 o
   1  15   1     1767.40     1893.23     41.10 o
   4  15   1       10.47       23.71     14.47 o
 -19  16   1       56.45       63.88     14.33 o
 -16  16   1       32.83       26.71     12.13 o
 -13  16   1       18.19       33.47      9.95 o
 -10  16   1     1794.22     1694.10     30.61 o
  -7  16   1      105.07       84.96     12.04 o
  -4  16   1      337.38      374.53     22.55 o
  -1  16   1      141.57      115.99     14.71 o
   2  16   1      143.55      143.76     19.26 o
 -18  17   1        3.07       -2.09     15.50 o
 -15  17   1      229.10      265.93     19.45 o
 -12  17   1      657.99      689.76     26.23 o
  -9  17   1      689.07      711.26     22.73 o
  -6  17   1      256.86      264.65     14.56 o
  -3  17   1      153.65      149.78     12.87 o
   0  17   1      143.34      152.23     28.48 o
 -17  18   1      433.76      428.25     32.76 o
 -14  18   1       11.78       14.71     11.35 o
 -11  18   1       10.39       14.01      9.04 o
  -8  18   1      124.32      114.77     13.13 o
  -5  18   1      294.63      316.48     23.91 o
  -2  18   1      628.21      606.47     26.14 o
 -16  19   1      110.66       88.15     17.39 o
 -13  19   1      505.31      544.36     24.63 o
 -10  19   1      467.22      513.18     24.46 o
  -7  19   1       42.92       25.49     10.87 o
  -4  19   1       54.50       64.47     12.91 o
 -12  20   1     1115.20     1160.04     35.76 o
  -9  20   1        0.82      -10.14     10.63 o
   0   1   2     1930.02     1793.69     31.78 o
  -2   2   2   114270.28   113110.84   1259.14 o
   1   2   2      342.54      248.85      8.35 o
  -4   3   2     2183.20     2061.15     22.09 o
  -1   3   2      919.55      817.12      9.29 o
   2   3   2    14149.66    15111.25    109.95 o
  -6   4   2     1027.76     1114.31     11.89 o
  -3   4   2     4656.14     4791.75     39.70 o
   0   4   2    22357.12    22569.84    136.71 o
   3   4   2    15265.33    16286.73    119.90 o
  -8   5   2     4289.55     4270.59     33.35 o
  -5   5   2      790.13      740.74     10.52 o
  -2   5   2      415.27      314.28      5.39 o
   1   5   2     2797.34     3250.52     24.85 o
   4   5   2      122.61      155.81      7.09 o
 -10   6   2      792.44      776.86     11.76 o
  -7   6   2     4688.20     4561.80     38.46 o
  -4   6   2     4687.30     5004.08     36.60 o
  -1   6   2     1032.75     1047.20     12.49 o
   2   6   2     1892.77     1797.65     17.01 o
   5   6   2      355.74      339.08      8.22 o
 -12   7   2      223.27      185.14      8.62 o
  -9   7   2     2853.28     2967.92     28.30 o
  -6   7   2       21.29       20.42      3.21 o
  -3   7   2     1331.39     1511.14     14.04 o
   0   7   2      609.23      451.01      8.09 o
   3   7   2      937.83      916.31     14.86 o
   6   7   2     2486.28     2135.03     24.17 o
 -14   8   2        2.39       -7.10      7.57 o
 -11   8   2     5224.10     5341.63     47.04 o
  -8   8   2     1663.89     1586.74     16.47 o
  -5   8   2      283.45      358.27      7.17 o
  -2   8   2     3825.69     4026.79     35.17 o
   1   8   2       64.39       51.30      4.34 o
   4   8   2        0.01        3.17      4.09 o
   7   8   2      317.83      242.64     14.73 o
 -16   9   2      578.66      549.97     17.75 o
 -13   9   2      221.18      191.25     10.00 o
 -10   9   2    15189.48    14092.73    114.25 o
  -7   9   2      238.44      282.25      6.06 o
  -4   9   2      208.98      384.87      7.14 o
  -1   9   2     1837.74     1934.61     27.67 o
   2   9   2     1408.37     1395.69     17.04 o
   5   9   2      996.25      862.16     15.33 o
   8   9   2       22.25       31.59      8.46 o
 -18  10   2      258.66      266.10     15.51 o
 -15  10   2     1172.57     1126.03     25.66 o
 -12  10   2      502.63      506.56     12.78 o
  -9  10   2     3464.14     3238.12     31.48 o
  -6  10   2      791.20      815.20     11.87 o
  -3  10   2       23.74       19.57      4.25 o
   0  10   2     6588.66     6414.62     55.12 o
   3  10   2      178.77      250.40      9.29 o
   6  10   2      466.78      496.62     16.75 o
   9  10   2     1379.37     1504.22     34.51 o
 -20  11   2      449.78      470.11     26.58 o
 -17  11   2      442.43      432.85     20.61 o
 -14  11   2     1051.77     1009.95     20.31 o
 -11  11   2     3292.94     3142.06     34.69 o
  -8  11   2        6.50        8.59      4.20 o
  -5  11   2      840.51      824.52     12.38 o
  -2  11   2      118.07      121.47      7.57 o
   1  11   2     3931.20     3789.08     38.12 o
   4  11   2       35.93       32.76      6.85 o
   7  11   2        6.05       -6.83      9.48 o
 -19  12   2        0.00       -9.51      9.51 o
 -16  12   2       26.58       28.35     10.73 o
 -13  12   2     6566.89     6322.20     60.94 o
 -10  12   2      147.09      160.09     11.56 o
  -7  12   2       44.90       21.83      4.92 o
  -4  12   2     1392.92     1188.95     18.37 o
  -1  12   2      399.14      421.15     12.96 o
   2  12   2      141.31      160.92     10.89 o
   5  12   2       11.34       22.62      9.26 o
   8  12   2       70.72       31.06     20.36 o
 -18  13   2     1034.02     1127.33     39.42 o
 -15  13   2     2235.54     2254.08     39.37 o
 -12  13   2      186.96      182.38     11.73 o
  -9  13   2      307.39      214.37      9.45 o
  -6  13   2      110.14      101.74      8.13 o
  -3  13   2     8770.86     8217.87     86.50 o
   0  13   2       49.40       46.12      7.94 o
   3  13   2       26.73       29.16      9.84 o
   6  13   2      333.14      388.19     26.80 o
 -17  14   2      425.39      437.56     22.86 o
 -14  14   2      273.75      260.58     13.79 o
 -11  14   2     1640.49     1618.98     34.89 o
  -8  14   2      151.70      145.76      8.91 o
  -5  14   2      995.15     1037.16     22.10 o
  -2  14   2     5518.01     5323.30     66.94 o
   1  14   2      291.57      320.88     18.90 o
   4  14   2      395.63      441.38     30.33 o
 -19  15   2        1.73        2.64     10.65 o
 -16  15   2      351.31      316.17     21.34 o
 -13  15   2      678.58      684.50     18.10 o
 -10  15   2       72.57       56.68      9.73 o
  -7  15   2      476.44      429.91     15.25 o
  -4  15   2       71.94       56.18      9.13 o
  -1  15   2      530.55      585.18     27.85 o
   2  15   2       13.47       33.89     12.22 o
 -18  16   2       39.32       51.19     13.52 o
 -15  16   2      310.55      280.19     15.47 o
 -12  16   2      128.16      154.71     13.44 o
  -9  16   2      436.66      376.67     18.01 o
  -6  16   2      473.73      425.30     16.10 o
  -3  16   2      134.47      132.62     11.84 o
   0  16   2      323.66      345.54     22.55 o
 -17  17   2        0.10       -4.25     12.97 o
 -14  17   2       33.65       13.99     11.66 o
 -11  17   2        0.30        1.61      8.23 o
  -8  17   2     1130.87      983.27     26.22 o
  -5  17   2      339.15      365.25     19.80 o
  -2  17   2      577.27      596.98     20.36 o
   1  17   2        4.69       -5.16     13.61 o
 -16  18   2      521.91      562.13     28.44 o
 -13  18   2      839.72      910.43     29.52 o
 -10  18   2        0.32       -2.99      9.25 o
  -7  18   2      237.32      258.47     21.04 o
  -4  18   2      315.01      388.46     18.71 o
  -1  18   2      243.28      285.33     22.46 o
 -15  19   2      317.25      372.99     22.54 o
 -12  19   2      623.35      607.22     23.37 o
  -9  19   2      530.66      600.97     22.81 o
  -6  19   2        6.72       -4.48      9.87 o
 -11  20   2     2658.09     3049.40     53.57 o
  -8  20   2       23.37       37.09     12.32 o
   0   0   3    10953.49    10189.72    201.40 o
   1   1   3    82236.20    81699.02    757.16 o
  -1   2   3     1287.03     1336.35     16.39 o
   2   2   3    10459.20    10154.91     78.94 o
  -3   3   3    46370.37    47005.88    430.44 o
   0   3   3      773.76      841.86      8.54 o
   3   3   3     6084.37     6245.91     48.88 o
  -5   4   3       28.65       40.16      3.60 o
  -2   4   3        2.97       22.51      2.76 o
   1   4   3     2235.94     2305.71     17.54 o
   4   4   3    17323.85    18565.80    136.70 o
  -7   5   3      433.52      370.19      7.77 o
  -4   5   3     4075.25     4244.15     31.33 o
  -1   5   3    10976.68    10859.44     70.58 o
   2   5   3    20522.77    22848.95    151.51 o
   5   5   3     1004.86     1027.25     13.24 o
  -9   6   3     2056.69     2120.24     21.47 o
  -6   6   3     2423.01     2391.90     22.76 o
  -3   6   3      145.47      118.57      4.35 o
   0   6   3     3517.77     3713.69     27.98 o
   3   6   3     1703.09     1908.94     18.97 o
   6   6   3     1290.89     1139.06     19.87 o
 -11   7   3      426.46      438.31     10.60 o
  -8   7   3        4.73        3.66      3.62 o
  -5   7   3     2190.52     2296.84     19.01 o
  -2   7   3    10178.68    11187.73     77.11 o
   1   7   3     1683.92     1774.10     17.17 o
   4   7   3      391.60      403.13      8.97 o
   7   7   3       80.75       41.73      6.76 o
 -13   8   3       70.85       42.78      7.05 o
 -10   8   3    12043.43    11797.53     97.75 o
  -7   8   3      322.85      452.84      7.88 o
  -4   8   3     5032.28     5454.32     37.75 o
  -1   8   3      183.87      198.13      6.52 o
   2   8   3     2159.77     2059.41     20.34 o
   5   8   3       76.71      152.72      7.50 o
   8   8   3        0.95        4.15      7.87 o
 -15   9   3       32.47       60.80      8.01 o
 -12   9   3     1220.73     1207.72     18.96 o
  -9   9   3     5134.93     4618.28     41.42 o
  -6   9   3     1623.23     1731.46     16.61 o
  -3   9   3       24.37       13.17      3.42 o
   0   9   3     5856.74     5339.40     44.36 o
   3   9   3     2387.39     2281.87     23.08 o
   6   9   3       80.17       70.37      7.63 o
   9   9   3      548.21      573.33     19.14 o
 -17  10   3      112.50      112.99     17.98 o
 -14  10   3      213.96      215.12     14.31 o
 -11  10   3    15126.33    14599.22    119.51 o
  -8  10   3      325.51      378.73      7.84 o
  -5  10   3      849.37      826.06     10.85 o
  -2  10   3      129.83      141.96      6.66 o
   1  10   3     1445.30     1414.79     17.71 o
   4  10   3     1306.62     1185.16     18.18 o
   7  10   3      164.18      182.96     15.91 o
  10  10   3      318.06      346.53     25.21 o
 -19  11   3       68.22      102.72     13.47 o
 -16  11   3     1952.01     2038.81     68.21 o
 -13  11   3      727.07      750.87     17.86 o
 -10  11   3      867.01      792.19     16.44 o
  -7  11   3       14.19       28.82      4.55 o
  -4  11   3        0.02        2.83      3.88 o
  -1  11   3     3026.16     2918.46     30.73 o
   2  11   3        0.05        1.46      5.45 o
   5  11   3      634.18      561.21     16.77 o
   8  11   3      194.98      226.31     17.19 o
 -18  12   3      324.85      322.94     17.65 o
 -15  12   3       68.93       66.13     15.40 o
 -12  12   3     1050.04     1186.88     21.17 o
  -9  12   3      396.09      330.58      9.82 o
  -6  12   3      449.39      490.05     12.76 o
  -3  12   3      649.11      656.39     14.22 o
   0  12   3     4090.40     3989.43     45.40 o
   3  12   3       69.99       48.29      8.37 o
   6  12   3      251.87      356.08     18.55 o
 -20  13   3        0.01        1.28     15.68 o
 -17  13   3      829.26      801.68     27.01 o
 -14  13   3       16.29       25.83      7.57 o
 -11  13   3       68.90       49.71      8.08 o
  -8  13   3     1458.98     1385.99     26.56 o
  -5  13   3       15.99       45.60      7.76 o
  -2  13   3     3132.29     2993.35     37.67 o
   1  13   3      399.17      393.26     16.69 o
   4  13   3      210.08      249.79     14.78 o
   7  13   3     3614.41     3823.78     75.76 o
 -19  14   3      342.83      369.62     20.12 o
 -16  14   3      393.94      387.10     23.42 o
 -13  14   3     1892.92     1860.34     29.27 o
 -10  14   3        4.98       15.81      6.55 o
  -7  14   3     5802.51     4943.74     53.25 o
  -4  14   3     1326.35     1325.48     25.27 o
  -1  14   3      245.36      240.25     12.99 o
   2  14   3      435.67      430.13     17.13 o
   5  14   3      141.11      160.46     22.61 o
 -18  15   3      171.34      226.58     20.22 o
 -15  15   3        1.42        7.75      8.58 o
 -12  15   3      515.58      551.36     16.14 o
  -9  15   3      511.04      557.87     19.05 o
  -6  15   3      562.42      503.15     17.42 o
  -3  15   3      123.85      121.34     11.28 o
   0  15   3       19.50       27.45      9.97 o
   3  15   3     1015.77     1110.69     42.90 o
 -17  16   3      285.54      273.41     19.36 o
 -14  16   3     1433.00     1499.59     41.16 o
 -11  16   3      234.71      205.13     14.71 o
  -8  16   3      298.30      246.03     15.07 o
  -5  16   3      476.66      468.08     20.17 o
  -2  16   3       26.54       29.73      9.10 o
   1  16   3      843.06      931.20     38.25 o
 -16  17   3      341.38      395.73     20.03 o
 -13  17   3      758.80      772.89     25.50 o
 -10  17   3        4.32       21.20      9.39 o
  -7  17   3       56.20       52.09     10.68 o
  -4  17   3        3.06       15.76      8.72 o
  -1  17   3       31.97       32.60     11.26 o
 -15  18   3       56.70      104.41     15.30 o
 -12  18   3      256.61      235.05     16.40 o
  -9  18   3      936.63      956.16     27.11 o
  -6  18   3       63.51       93.58     11.69 o
  -3  18   3       98.75      120.85     14.19 o
 -14  19   3      379.59      375.98     22.32 o
 -11  19   3     2903.99     2893.28     50.57 o
  -8  19   3      453.30      466.28     20.84 o
  -5  19   3       10.82       22.01     10.47 o
 -13  20   3        3.61        6.05     13.87 o
 -10  20   3      628.91      654.89     25.17 o
  -7  20   3        0.44      -10.43     10.43 o
  -1   1   4    13128.41    13726.33    117.74 o
  -3   2   4      374.80      343.76      7.08 o
   0   2   4    19442.53    19615.54    156.07 o
  -5   3   4     6663.18     7116.72     57.80 o
  -2   3   4    55259.41    55625.13    471.33 o
   1   3   4     1255.42     1230.29     13.35 o
  -7   4   4    14080.35    15713.67    110.11 o
  -4   4   4     4407.93     4785.21     38.01 o
  -1   4   4     1340.67     1403.25     12.23 o
   2   4   4     5731.69     5734.78     43.60 o
  -9   5   4     1551.94     1869.77     19.48 o
  -6   5   4     3578.33     4060.49     32.45 o
  -3   5   4     6489.04     7327.21     53.14 o
   0   5   4      217.92      137.87      4.43 o
   3   5   4     6429.57     6414.74     49.78 o
 -11   6   4     2606.72     2750.82     27.63 o
  -8   6   4      710.28      956.73     13.31 o
  -5   6   4       41.36      102.81      4.30 o
  -2   6   4     3429.03     3400.59     25.57 o
   1   6   4      841.14     1019.27     10.90 o
   4   6   4       76.35       84.58      5.04 o
 -13   7   4      269.75      270.76      9.43 o
 -10   7   4     3035.51     2840.99     26.06 o
  -7   7   4      886.48      921.27     16.55 o
  -4   7   4     3992.61     4027.48     29.89 o
  -1   7   4     6124.30     6479.26     47.42 o
   2   7   4      654.81      699.84     10.35 o
   5   7   4      164.30       62.76      5.61 o
 -15   8   4        7.46        0.13      6.67 o
 -12   8   4       57.66       59.30      6.25 o
  -9   8   4     1854.66     1612.49     19.26 o
  -6   8   4     3049.13     3074.88     24.86 o
  -3   8   4      111.11      108.48      4.55 o
   0   8   4      496.40      490.27      9.29 o
   3   8   4      169.68      231.20      7.34 o
   6   8   4      147.99      206.85      9.60 o
 -17   9   4      128.21       95.39     11.93 o
 -14   9   4      120.83      107.37      8.85 o
 -11   9   4      496.74      469.87     10.61 o
  -8   9   4      791.33      874.23     12.31 o
  -5   9   4     2209.78     2227.52     32.42 o
  -2   9   4        2.53       10.41      3.59 o
   1   9   4     1470.52     1436.32     17.10 o
   4   9   4      877.99      906.47     15.03 o
   7   9   4      231.18      205.74     11.36 o
 -19  10   4      154.24      160.12     15.56 o
 -16  10   4      239.58      251.96     21.49 o
 -13  10   4      159.40      188.94     13.83 o
 -10  10   4      296.50      314.20      9.30 o
  -7  10   4       16.67        1.43      3.33 o
  -4  10   4        7.12       13.38      3.49 o
  -1  10   4     3711.99     3617.31     34.78 o
   2  10   4     4717.97     4826.99     41.40 o
   5  10   4       15.18        5.93      5.89 o
   8  10   4      103.79       79.43     13.08 o
 -18  11   4       25.76       27.40     10.39 o
 -15  11   4       63.54       80.54      9.72 o
 -12  11   4     1049.86     1052.64     21.53 o
  -9  11   4      457.92      487.30     12.08 o
  -6  11   4      649.28      600.91     12.22 o
  -3  11   4     2510.44     2463.63     26.97 o
   0  11   4       62.29       53.39      6.68 o
   3  11   4     4493.39     4194.61     48.22 o
   6  11   4       17.91       26.28     10.12 o
   9  11   4     1159.38     1282.44     41.88 o
 -20  12   4      173.57      200.19     17.30 o
 -17  12   4      293.96      332.42     19.72 o
 -14  12   4       35.19       31.64      7.74 o
 -11  12   4       54.10       49.25      7.89 o
  -8  12   4      707.67      652.35     12.62 o
  -5  12   4      157.75      170.41      8.09 o
  -2  12   4     1249.51     1362.67     20.85 o
   1  12   4      315.64      305.31     12.21 o
   4  12   4      764.32      730.03     19.97 o
   7  12   4        0.45       -1.45     11.44 o
 -19  13   4      797.68      805.70     26.29 o
 -16  13   4        5.40        1.16      8.74 o
 -13  13   4      719.90      741.01     18.03 o
 -10  13   4      665.23      623.03     16.44 o
  -7  13   4      127.51       85.02     11.18 o
  -4  13   4      815.30      760.72     19.91 o
  -1  13   4      791.25      766.72     17.69 o
   2  13   4      173.15      171.63     12.55 o
   5  13   4      273.16      278.13     27.70 o
 -18  14   4     1222.11     1287.88     35.27 o
 -15  14   4     3124.18     3054.67     44.48 o
 -12  14   4      418.09      377.68     18.31 o
  -9  14   4      446.27      450.82     15.15 o
  -6  14   4     1361.42     1148.00     21.27 o
  -3  14   4     3346.24     3211.55     43.62 o
   0  14   4      473.88      483.42     18.50 o
   3  14   4        0.91       -9.12      9.12 o
 -17  15   4       82.54       63.91     13.48 o
 -14  15   4     2229.69     2348.69     39.37 o
 -11  15   4      137.45      134.39     11.92 o
  -8  15   4     2510.99     2223.66     34.75 o
  -5  15   4     1855.31     1794.92     30.94 o
  -2  15   4       94.77       79.03     10.53 o
   1  15   4     1237.59     1264.48     30.13 o
   4  15   4      206.98      219.63     30.95 o
 -16  16   4        6.09       15.86      9.26 o
 -13  16   4      524.79      598.53     18.99 o
 -10  16   4        0.00       11.16      8.87 o
  -7  16   4       60.91       47.92     10.00 o
  -4  16   4      216.09      207.23     13.43 o
  -1  16   4      172.47      172.42     14.85 o
   2  16   4      570.78      693.41     32.56 o
 -18  17   4       28.08       33.39     12.83 o
 -15  17   4        3.51       -8.11     10.73 o
 -12  17   4      538.78      588.27     21.32 o
  -9  17   4        4.27        3.62      8.72 o
  -6  17   4        3.89       11.06      8.66 o
  -3  17   4      363.57      373.94     17.07 o
   0  17   4      280.40      313.62     21.15 o
 -17  18   4      103.40       98.33     20.53 o
 -14  18   4       16.62       18.32     10.82 o
 -11  18   4      173.70      161.36     14.88 o
  -8  18   4      220.23      255.17     26.72 o
  -5  18   4      203.33      240.52     21.86 o
  -2  18   4       73.25       62.03     12.73 o
 -13  19   4       55.84       29.05     11.55 o
 -10  19   4      122.19      113.11     13.94 o
  -7  19   4      105.70      134.80     14.54 o
  -4  19   4      371.57      469.82     22.16 o
 -12  20   4      633.20      704.69     28.51 o
  -9  20   4     3458.82     3776.04     61.38 o
   0   1   5     6164.94     6136.10     48.32 o
  -2   2   5    73890.75    73790.62    625.28 o
   1   2   5       39.98       67.98      4.47 o
  -4   3   5     9487.98    10537.21     93.31 o
  -1   3   5    17873.10    17224.76    124.40 o
   2   3   5     1069.17     1236.29     15.23 o
  -6   4   5     2032.77     2243.61     21.08 o
  -3   4   5     5522.23     5597.08     53.28 o
   0   4   5     1248.88     1317.60     12.82 o
   3   4   5      107.84      157.30      5.54 o
  -8   5   5     4400.86     4567.04     40.93 o
  -5   5   5      520.96      648.45     13.18 o
  -2   5   5     3042.04     3269.95     29.42 o
   1   5   5     5339.43     5584.08     39.48 o
   4   5   5        0.19        5.42      3.60 o
 -10   6   5     4938.09     5540.06     43.71 o
  -7   6   5       52.53      105.23      4.62 o
  -4   6   5     2070.15     2156.88     20.88 o
  -1   6   5     5888.89     6193.32     41.62 o
   2   6   5     1285.79     1350.13     13.79 o
   5   6   5       70.87       78.03      6.21 o
 -12   7   5      372.37      321.15      9.45 o
  -9   7   5     1391.92     1476.15     16.89 o
  -6   7   5       82.64       73.72      4.23 o
  -3   7   5      138.33      161.64      4.88 o
   0   7   5      301.69      390.08      7.11 o
   3   7   5      481.61      484.42      8.92 o
   6   7   5        5.18       18.81      5.06 o
 -14   8   5      843.57      890.35     18.36 o
 -11   8   5     6270.89     5907.96     49.69 o
  -8   8   5       34.32       32.94      4.33 o
  -5   8   5      499.29      455.45      9.37 o
  -2   8   5     1169.80     1376.65     16.23 o
   1   8   5       13.40       14.63      3.78 o
   4   8   5      144.32       96.01      6.38 o
   7   8   5      544.86      474.70     14.90 o
 -16   9   5        0.36       -0.50      7.76 o
 -13   9   5        0.05       -1.42      5.73 o
 -10   9   5      188.27      152.43      7.40 o
  -7   9   5     3351.34     3142.95     28.35 o
  -4   9   5       28.04       12.59      2.97 o
  -1   9   5    13160.46    12549.33     96.73 o
   2   9   5      943.02      862.80     15.93 o
   5   9   5     1433.06     1168.11     18.50 o
   8   9   5        0.02       -8.06      8.43 o
 -18  10   5      166.67      161.69     17.14 o
 -15  10   5        1.88       10.65      7.60 o
 -12  10   5     4881.56     4651.08     48.06 o
  -9  10   5    16829.02    15647.49    119.75 o
  -6  10   5     3053.82     3201.06     29.94 o
  -3  10   5        5.50        2.91      4.13 o
   0  10   5     3234.94     3123.65     32.14 o
   3  10   5       52.20       42.32      6.70 o
   6  10   5      335.61      253.46     12.14 o
   9  10   5      480.56      472.22     21.09 o
 -20  11   5       24.63        9.37     13.49 o
 -17  11   5     3075.98     3265.86     51.59 o
 -14  11   5      347.61      364.37     14.58 o
 -11  11   5      247.48      195.19     10.34 o
  -8  11   5     2089.48     2233.17     24.03 o
  -5  11   5     1215.07     1055.81     20.74 o
  -2  11   5    10309.98     9682.44     79.31 o
   1  11   5      673.10      632.68     13.74 o
   4  11   5      336.35      397.17     14.11 o
   7  11   5      270.37      302.96     21.89 o
 -19  12   5      337.93      387.02     19.93 o
 -16  12   5      135.44      149.98     16.27 o
 -13  12   5      660.62      615.21     16.21 o
 -10  12   5      662.29      747.49     21.15 o
  -7  12   5     1187.79      823.97     15.56 o
  -4  12   5       67.40       37.12      6.03 o
  -1  12   5      758.52      753.86     15.84 o
   2  12   5      495.32      527.13     15.60 o
   5  12   5      131.93      115.76     12.76 o
   8  12   5      960.12      966.57     36.79 o
 -18  13   5      134.32      136.22     15.78 o
 -15  13   5        0.55        1.53      8.09 o
 -12  13   5      389.42      369.76     16.53 o
  -9  13   5       18.52       14.60      6.43 o
  -6  13   5      214.99      170.33      9.83 o
  -3  13   5     1444.77     1364.43     21.85 o
   0  13   5      638.93      655.62     18.43 o
   3  13   5      522.99      563.92     17.61 o
   6  13   5      193.28      234.08     19.20 o
 -17  14   5      370.04      363.36     20.18 o
 -14  14   5     2877.65     2803.30     38.64 o
 -11  14   5       37.82       48.68      8.32 o
  -8  14   5      598.21      605.46     17.26 o
  -5  14   5     5463.43     5118.10     59.81 o
  -2  14   5       78.82       62.05      8.52 o
   1  14   5      140.80      151.41     13.31 o
   4  14   5        0.06        0.36     12.67 o
 -19  15   5        5.16       -7.70     11.05 o
 -16  15   5      566.09      523.59     20.60 o
 -13  15   5       30.39       43.99      8.71 o
 -10  15   5        6.68        8.31      7.32 o
  -7  15   5      594.57      525.38     17.06 o
  -4  15   5       63.65       65.12      9.48 o
  -1  15   5       54.84       43.95      9.61 o
   2  15   5      440.72      447.53     23.58 o
 -18  16   5      233.83      223.17     21.97 o
 -15  16   5       32.25       16.84      8.76 o
 -12  16   5      570.82      571.46     20.14 o
  -9  16   5        0.15       -5.66      8.43 o
  -6  16   5     1449.30     1411.28     28.06 o
  -3  16   5       45.11       37.07      9.34 o
   0  16   5       14.19       -8.59      9.08 o
 -17  17   5       63.59       53.41     16.88 o
 -14  17   5      245.97      309.86     18.75 o
 -11  17   5     1449.47     1310.89     33.72 o
  -8  17   5       39.78       13.45      9.52 o
  -5  17   5      757.95      811.77     22.32 o
  -2  17   5      207.87      245.76     19.23 o
 -16  18   5       29.33       26.60     13.27 o
 -13  18   5      128.08      113.11     13.74 o
 -10  18   5      188.20      191.66     15.77 o
  -7  18   5      367.21      318.73     17.60 o
  -4  18   5        6.28       -8.66      8.92 o
 -15  19   5       11.96      -10.28     12.15 o
 -12  19   5       38.05       35.57     12.50 o
  -9  19   5       54.79       48.57     13.31 o
  -6  19   5       68.85       68.55     12.94 o
 -11  20   5        6.14       13.92     11.65 o
  -8  20   5      241.22      352.70     20.40 o
   0   0   6    65255.92    67583.69    763.50 o
   1   1   6    29702.53    30033.07    237.48 o
  -1   2   6    51390.30    53717.70    379.23 o
   2   2   6     2576.37     2816.03     29.82 o
  -3   3   6    10290.04    11073.46     81.83 o
   0   3   6        5.44       19.20      2.93 o
   3   3   6    19557.38    21263.67    183.72 o
  -5   4   6        3.34        4.33      3.27 o
  -2   4   6    14266.74    14610.17    107.03 o
   1   4   6        0.26       -1.60      2.96 o
   4   4   6        0.73       -0.50      3.89 o
  -7   5   6      445.92      459.89      8.80 o
  -4   5   6    10055.96    10552.15     83.18 o
  -1   5   6      868.06      763.41     10.75 o
   2   5   6    10073.87    11161.91     85.24 o
   5   5   6      291.74      215.19      7.85 o
  -9   6   6      498.96      471.48      9.08 o
  -6   6   6     2439.74     3533.84     33.11 o
  -3   6   6     5413.40     5946.53     45.58 o
   0   6   6     6293.90     6663.93     46.66 o
   3   6   6     1243.12     1188.95     17.93 o
   6   6   6     1401.20     1295.91     19.63 o
 -11   7   6     5960.92     5871.93     52.36 o
  -8   7   6     3302.41     3368.16     29.56 o
  -5   7   6     2233.64     2437.02     22.42 o
  -2   7   6      120.86       96.93      4.67 o
   1   7   6     1114.08     1388.22     15.35 o
   4   7   6       14.80       -3.36      4.23 o
   7   7   6      533.92      396.16     11.41 o
 -13   8   6       54.96       59.66      6.63 o
 -10   8   6     4693.13     4782.36     43.41 o
  -7   8   6     2162.98     1921.76     19.40 o
  -4   8   6     1095.23     1273.89     15.55 o
  -1   8   6      383.15      386.98      7.32 o
   2   8   6      170.24      188.40      6.77 o
   5   8   6     2388.88     2530.31     26.86 o
   8   8   6      279.26      322.92     14.64 o
 -15   9   6       11.53       22.31      7.84 o
 -12   9   6      186.09      212.64      9.19 o
  -9   9   6     2007.59     1896.11     22.10 o
  -6   9   6      565.04      709.65     11.06 o
  -3   9   6       44.20       44.61      4.45 o
   0   9   6     3907.40     3756.26     48.24 o
   3   9   6     6224.18     5643.15     49.16 o
   6   9   6      263.16      422.47     13.73 o
   9   9   6       24.55       17.77     11.93 o
 -17  10   6     1175.80     1146.29     35.64 o
 -14  10   6      106.87      155.76     14.18 o
 -11  10   6     7100.39     6626.67     61.75 o
  -8  10   6       65.21       59.52      5.54 o
  -5  10   6      191.02      204.46      7.13 o
  -2  10   6      616.31      580.64     11.76 o
   1  10   6       32.77       29.63      5.55 o
   4  10   6      741.27      737.19     15.95 o
   7  10   6      255.13      274.59     17.00 o
  10  10   6      845.57      955.54     36.45 o
 -19  11   6      296.80      248.64     20.00 o
 -16  11   6       44.69       52.78      9.68 o
 -13  11   6        3.04       -0.45      5.94 o
 -10  11   6      350.14      337.22     10.85 o
  -7  11   6       87.86      104.93      6.59 o
  -4  11   6        1.35        0.72      4.45 o
  -1  11   6       52.75       38.74      5.92 o
   2  11   6     2636.70     2541.43     34.04 o
   5  11   6        8.09       -1.38      7.58 o
   8  11   6        0.34      -11.55     12.79 o
 -18  12   6     1140.89     1320.18     36.33 o
 -15  12   6      126.61      166.89     12.39 o
 -12  12   6      143.92      107.37      9.32 o
  -9  12   6      376.94      334.33     10.85 o
  -6  12   6      870.70      781.80     16.41 o
  -3  12   6      424.42      426.46     14.76 o
   0  12   6        0.84       90.59     10.89 o
   3  12   6       20.58       28.83      8.26 o
   6  12   6      115.80      131.99     17.32 o
 -17  13   6      445.66      495.79     22.54 o
 -14  13   6      615.65      672.04     19.26 o
 -11  13   6        0.03        3.65      6.40 o
  -8  13   6     1278.00     1194.64     23.15 o
  -5  13   6     2646.91     2546.20     34.35 o
  -2  13   6        1.21       -5.83      5.83 o
   1  13   6        4.56       -8.03      8.15 o
   4  13   6       59.38       57.96     11.89 o
 -19  14   6        5.16        6.39     12.10 o
 -16  14   6     1213.91     1180.33     27.02 o
 -13  14   6      239.54      243.61     14.68 o
 -10  14   6      187.92      182.69     13.23 o
  -7  14   6      427.56      447.55     15.42 o
  -4  14   6      833.04      910.72     19.88 o
  -1  14   6       22.53       26.63      8.81 o
   2  14   6      315.81      422.27     18.79 o
   5  14   6      265.55      277.44     26.67 o
 -18  15   6       84.74      100.69     15.11 o
 -15  15   6      951.45      928.40     29.01 o
 -12  15   6      238.03      255.41     14.83 o
  -9  15   6     1037.43      910.09     21.84 o
  -6  15   6      145.03       77.76     10.57 o
  -3  15   6       59.01       49.86      8.62 o
   0  15   6        7.13       -8.36      8.36 o
   3  15   6        5.90       18.88     12.43 o
 -17  16   6      693.77      673.85     24.28 o
 -14  16   6      405.30      512.16     19.91 o
 -11  16   6      138.73      168.67     13.57 o
  -8  16   6       57.19       39.80     10.62 o
  -5  16   6        0.05       -0.36      7.88 o
  -2  16   6       34.38       36.93     10.07 o
   1  16   6      502.30      527.11     20.39 o
 -16  17   6     1335.52     1356.51     48.98 o
 -13  17   6      593.11      704.47     23.13 o
 -10  17   6       16.02       13.02      9.61 o
  -7  17   6       26.14       12.89      9.61 o
  -4  17   6      373.37      412.84     17.54 o
  -1  17   6     1458.01     1572.10     64.31 o
 -15  18   6       18.15       17.68     11.52 o
 -12  18   6      228.18      203.21     17.81 o
  -9  18   6      196.92      242.87     17.00 o
  -6  18   6      409.65      455.93     32.63 o
  -3  18   6      190.05      181.31     20.54 o
 -14  19   6      271.05      272.27     18.59 o
 -11  19   6      479.70      457.53     23.04 o
  -8  19   6     1422.88     1508.23     35.82 o
  -5  19   6       61.97       86.75     16.78 o
 -10  20   6       60.71       42.91     13.17 o
  -1   1   7    15782.96    15988.91    109.71 o
  -3   2   7    14377.94    15535.43    118.59 o
   0   2   7     1737.40     1711.79     19.22 o
  -5   3   7     2235.48     2283.79     22.56 o
  -2   3   7     4832.63     4996.88     41.09 o
   1   3   7      948.97     1083.13     12.72 o
  -7   4   7        0.52        8.15      3.51 o
  -4   4   7    17077.08    19032.73    155.55 o
  -1   4   7      314.37      344.78      6.87 o
   2   4   7      223.81      256.36      6.70 o
  -9   5   7       62.22       79.64      5.38 o
  -6   5   7     1467.52     1582.65     24.72 o
  -3   5   7        0.08        3.85      3.31 o
   0   5   7     4957.67     5221.82     41.36 o
   3   5   7       91.99       77.00      5.41 o
 -11   6   7      458.25      406.47     10.58 o
  -8   6   7      842.89      766.74     11.40 o
  -5   6   7     5776.44     6568.42     60.81 o
  -2   6   7     2954.92     3454.50     30.56 o
   1   6   7     1697.31     1662.28     15.96 o
   4   6   7      410.72      489.26     13.94 o
 -13   7   7       43.02       70.05      7.10 o
 -10   7   7      199.81      268.64      8.59 o
  -4   7   7      267.75      353.49      8.20 o
  -1   7   7        0.13        2.29      2.60 o
   2   7   7       85.03       68.35      4.70 o
   5   7   7      646.62      601.07     12.78 o
 -15   8   7      109.68       89.11      8.93 o
 -12   8   7     1598.37     1531.79     24.49 o
  -9   8   7     5674.42     5198.52     45.97 o
  -6   8   7      827.86      647.43      9.86 o
  -3   8   7      392.86      484.87      9.05 o
   0   8   7      101.26       97.29      5.26 o
   3   8   7       21.58        0.10      4.40 o
   6   8   7      337.89      223.84      9.47 o
 -17   9   7      874.50      976.72     29.13 o
 -14   9   7      124.11      119.18     10.00 o
 -11   9   7      166.71      186.23      9.18 o
  -8   9   7     6847.57     6774.60     60.91 o
  -5   9   7     1229.35     1197.49     16.45 o
  -2   9   7      671.66      692.79     11.54 o
   1   9   7     2134.35     1975.66     23.39 o
   4   9   7      729.38      698.56     14.99 o
   7   9   7      175.52      146.13     12.38 o
 -19  10   7        0.93       -7.75     11.28 o
 -16  10   7       34.33       31.73      9.33 o
 -13  10   7     1324.13     1250.18     23.52 o
 -10  10   7       16.49        9.18      5.28 o
  -7  10   7        3.71       11.16      4.69 o
  -4  10   7     2338.96     2316.03     24.57 o
  -1  10   7     1299.08     1299.94     18.29 o
   2  10   7     1496.21     1430.50     21.09 o
   5  10   7     1899.91     2026.74     41.55 o
   8  10   7       30.77       26.71     11.61 o
 -18  11   7      105.43      137.30     19.10 o
 -15  11   7       71.97       71.95      9.55 o
 -12  11   7     1202.54     1126.10     21.57 o
  -9  11   7     3425.79     3154.71     35.01 o
  -6  11   7       29.01        1.55      4.84 o
  -3  11   7     2306.46     2298.41     28.10 o
   0  11   7     5709.34     5510.02     50.73 o
   3  11   7      287.74      261.93     13.21 o
   6  11   7      181.25      155.19     14.11 o
 -17  12   7       97.69      121.23     20.06 o
 -14  12   7      326.30      370.40     14.63 o
 -11  12   7       36.21       41.58      7.44 o
  -8  12   7     4072.91     3566.64     58.19 o
  -5  12   7     2044.18     1653.30     21.76 o
  -2  12   7      506.28      504.29     13.47 o
   1  12   7      222.34      251.91     11.46 o
   4  12   7       44.34       13.48      8.16 o
   7  12   7     2910.58     2988.20     63.44 o
 -19  13   7      110.11       98.63     15.29 o
 -16  13   7      683.06      733.32     21.76 o
 -13  13   7      215.04      213.61     12.20 o
 -10  13   7      198.00      218.59     11.22 o
  -7  13   7     1659.51     1271.94     25.59 o
  -4  13   7       74.90       59.41      7.28 o
  -1  13   7       42.08       49.56      8.09 o
   2  13   7      315.08      329.74     15.39 o
   5  13   7     1141.38     1261.14     38.12 o
 -18  14   7        0.07       22.91     12.29 o
 -15  14   7      151.43      132.14     11.95 o
 -12  14   7      578.87      590.36     17.91 o
  -9  14   7        3.82        8.95      7.74 o
  -6  14   7      345.67      318.10     15.49 o
  -3  14   7       83.34       97.24      8.76 o
   0  14   7        5.11       64.13      9.46 o
   3  14   7      297.80      369.59     18.82 o
 -17  15   7      251.79      276.70     18.16 o
 -14  15   7       68.40       72.96      9.55 o
 -11  15   7      800.26      831.92     22.89 o
  -8  15   7       45.53       38.69      8.54 o
  -5  15   7     1635.93     1652.54     45.46 o
  -2  15   7        0.01       13.29      8.34 o
   1  15   7      526.42      538.16     19.86 o
 -16  16   7       83.68       61.47     11.14 o
 -13  16   7      218.29      232.25     15.66 o
 -10  16   7       25.18       20.24      9.72 o
  -7  16   7      312.05      321.75     24.37 o
  -4  16   7      606.49      707.07     20.61 o
  -1  16   7        2.77       -6.58      8.88 o
   2  16   7      373.88      394.13     26.72 o
 -15  17   7        4.06       -2.79      9.16 o
 -12  17   7       61.45       92.62     12.24 o
  -9  17   7      118.39      103.52     12.62 o
  -6  17   7      262.55      224.38     15.91 o
  -3  17   7      847.91      821.32     25.50 o
   0  17   7       15.83       19.49     10.59 o
 -14  18   7        6.65       24.86     11.20 o
 -11  18   7     2484.14     2579.15     51.04 o
  -8  18   7       43.53       55.99     11.57 o
  -5  18   7       40.65       46.26     11.57 o
  -2  18   7      128.88      101.80     14.54 o
 -13  19   7      190.00      172.37     18.12 o
 -10  19   7      390.57      410.92     20.64 o
  -7  19   7        2.26        7.14     10.84 o
   0   1   8     1279.50     1413.57     14.15 o
  -2   2   8    20280.73    21616.75    147.78 o
   1   2   8     1051.95     1154.19     13.27 o
  -4   3   8     6546.82     7214.90     59.10 o
  -1   3   8     3681.81     4108.63     37.78 o
   2   3   8    13210.46    14419.70    101.27 o
  -6   4   8       27.14        1.37      3.32 o
  -3   4   8       13.41        7.24      2.96 o
   0   4   8     2673.24     2654.08     24.08 o
   3   4   8     1329.07     1396.73     18.59 o
  -8   5   8      126.27      160.63      6.38 o
  -5   5   8       54.35       48.17      4.01 o
  -2   5   8     1157.51     1134.86     13.95 o
   1   5   8        2.86        5.37      3.12 o
   4   5   8       36.48       76.90      6.77 o
 -10   6   8     7242.48     7301.59     68.35 o
  -7   6   8       21.48        5.62      3.21 o
  -4   6   8     1551.63     1581.37     18.68 o
  -1   6   8     2605.04     2676.62     24.46 o
   2   6   8      593.77      688.75     11.21 o
   5   6   8       17.90        6.75      5.08 o
 -12   7   8      440.24      316.37     11.99 o
  -9   7   8      642.66      570.31     13.69 o
  -6   7   8      927.62      833.73     14.61 o
  -3   7   8        1.13       -0.57      3.09 o
   0   7   8    16030.57    16287.78    103.20 o
   3   7   8       64.65       70.99      5.63 o
   6   7   8      343.70      199.34     10.56 o
 -14   8   8      968.44      808.52     22.73 o
 -11   8   8        0.01       -5.08      5.08 o
  -8   8   8     1378.32     1505.79     21.82 o
  -5   8   8        0.09       -3.28      3.28 o
  -2   8   8      636.50      490.75      8.99 o
   1   8   8      442.79      493.53     10.11 o
   4   8   8       44.46       31.10      6.06 o
   7   8   8       45.06       38.59      8.56 o
 -16   9   8      114.63      161.36     13.16 o
 -13   9   8      480.55      605.93     16.37 o
 -10   9   8       46.43       48.20      6.76 o
  -7   9   8       27.32       46.14      6.10 o
  -4   9   8        1.41       12.91      4.90 o
  -1   9   8     1780.94     1508.46     18.17 o
   2   9   8      117.45       92.13      7.07 o
   5   9   8     2079.56     2000.87     33.45 o
   8   9   8      209.50      231.97     15.09 o
 -18  10   8        9.37       -4.11     12.81 o
 -15  10   8      425.72      370.06     14.91 o
 -12  10   8      142.96      163.34      9.61 o
  -9  10   8     1249.77     1170.52     18.65 o
  -6  10   8      708.26      774.78     13.70 o
  -3  10   8       29.84       27.42      5.48 o
   0  10   8      466.27      508.11     11.25 o
   3  10   8     1147.42     1349.15     21.04 o
   6  10   8      124.39      126.81     11.12 o
   9  10   8     1531.07     1627.69     40.77 o
 -17  11   8     1193.93     1268.97     33.38 o
 -14  11   8        6.60       -6.55      6.98 o
 -11  11   8     1517.18     1460.53     22.49 o
  -8  11   8      176.89      170.17     11.03 o
  -5  11   8     1043.13     1029.85     17.22 o
  -2  11   8      300.78      240.50      9.91 o
   1  11   8     1854.87     1731.49     32.57 o
   4  11   8     1724.82     1772.17     29.49 o
   7  11   8      203.72      158.73     14.96 o
 -19  12   8     1124.61     1243.20     64.81 o
 -16  12   8     1220.66     1346.75     28.72 o
 -13  12   8       81.43       64.61      8.75 o
 -10  12   8     2636.01     2374.69     30.11 o
  -7  12   8     1774.16     1726.37     26.52 o
  -4  12   8        8.26       11.97      5.61 o
  -1  12   8     2154.93     2052.14     27.91 o
   2  12   8      102.94       96.63      9.17 o
   5  12   8       68.84       78.32     11.36 o
 -18  13   8      306.49      364.91     34.90 o
 -15  13   8      143.14      128.85     11.33 o
 -12  13   8      339.84      336.73     13.36 o
  -9  13   8     1228.60     1170.48     21.61 o
  -6  13   8      585.94      521.88     18.05 o
  -3  13   8     3849.77     3492.38     39.75 o
   0  13   8      248.49      243.45     12.73 o
   3  13   8       98.55      129.66     11.48 o
   6  13   8        0.14       11.47     13.36 o
 -17  14   8      138.12      161.09     18.27 o
 -14  14   8       16.05        1.70      8.27 o
 -11  14   8       32.71       21.56      8.33 o
  -8  14   8        0.29        3.18      6.93 o
  -5  14   8       27.54       46.44      7.92 o
  -2  14   8       90.50       81.85      8.59 o
   1  14   8      279.38      282.03     14.15 o
   4  14   8       81.02       80.20     14.31 o
 -16  15   8     1042.51      951.59     31.39 o
 -13  15   8      362.31      414.94     18.15 o
 -10  15   8      384.47      343.09     20.91 o
  -7  15   8      305.75      267.24     13.64 o
  -4  15   8     2224.77     2102.19     32.85 o
  -1  15   8     1083.64     1082.11     30.48 o
   2  15   8       33.27       42.15     10.96 o
 -18  16   8      110.79       95.71     20.22 o
 -15  16   8     1193.14     1243.64     30.29 o
 -12  16   8      200.62      189.90     14.72 o
  -9  16   8        1.29        6.66      8.04 o
  -6  16   8       25.48       29.92      9.73 o
  -3  16   8       21.34       25.58      9.43 o
   0  16   8     1251.19     1395.33     31.47 o
 -17  17   8      546.23      615.79     32.62 o
 -14  17   8      434.76      474.74     20.32 o
 -11  17   8      808.99      799.46     24.25 o
  -8  17   8      192.46      163.97     14.54 o
  -5  17   8      355.56      339.34     18.11 o
  -2  17   8      983.84      966.80     26.33 o
 -16  18   8       23.49       18.48     11.44 o
 -13  18   8        1.81       10.48     11.71 o
 -10  18   8        3.68        3.04     10.95 o
  -7  18   8      225.83      268.57     17.46 o
  -4  18   8      299.49      348.72     21.30 o
 -12  19   8      468.17      468.17     24.33 o
  -9  19   8     1051.47     1071.60     33.12 o
  -6  19   8     1211.03     1298.04     33.58 o
   0   0   9     6515.86     6948.79     75.04 o
   1   1   9      999.10     1039.47     12.01 o
  -1   2   9     3266.16     3402.79     28.92 o
   2   2   9     4603.34     5005.89     42.78 o
  -3   3   9     1211.61     1533.89     15.59 o
   0   3   9      876.94      735.53      9.66 o
  -5   4   9    18428.37    19917.38    153.45 o
  -2   4   9        4.03       -0.27      2.86 o
   1   4   9        0.05        0.72      3.07 o
   4   4   9        7.33       11.42      4.06 o
  -7   5   9      166.26      104.96      5.50 o
  -4   5   9    13816.79    14925.08    110.80 o
  -1   5   9      489.45      477.64      7.56 o
   2   5   9     2901.34     2922.19     26.57 o
   5   5   9      481.37      411.67     11.40 o
  -9   6   9      530.19      491.64     11.41 o
  -6   6   9       58.73       40.41      5.15 o
  -3   6   9     3953.19     4049.85     37.95 o
   0   6   9     1987.55     2350.59     20.43 o
   3   6   9      105.05       89.48      6.38 o
   6   6   9      958.75      879.26     19.67 o
 -11   7   9     4856.98     4486.76     57.06 o
  -8   7   9      621.61      500.11     12.16 o
  -5   7   9      401.01      445.07      9.28 o
  -2   7   9      747.29      851.42     12.01 o
   1   7   9     1231.73     1394.68     15.03 o
   4   7   9      223.20      241.94      9.10 o
   7   7   9        0.57        2.55      6.93 o
 -13   8   9      230.75      218.21     11.56 o
 -10   8   9    13849.88    13124.39    116.45 o
  -7   8   9     1997.43     1736.84     23.71 o
  -4   8   9       69.04       82.43      5.64 o
  -1   8   9     1826.77     2126.35     20.43 o
   2   8   9        2.62        1.16      4.62 o
   5   8   9      135.50       63.02      7.75 o
   8   8   9       14.93       10.95      8.62 o
 -15   9   9      310.91      298.68     15.06 o
 -12   9   9       59.95       60.98      8.24 o
  -9   9   9      407.29      730.77     16.72 o
  -6   9   9     2177.06     1998.59     25.04 o
  -3   9   9      180.45      201.83      7.57 o
   0   9   9     2707.85     2501.82     24.92 o
   3   9   9     1211.95     1246.89     19.57 o
   6   9   9      796.01      799.95     19.89 o
   9   9   9      282.58      358.62     19.14 o
 -17  10   9      513.26      548.68     23.15 o
 -14  10   9        2.06       -1.06      7.42 o
 -11  10   9      943.34      760.75     16.97 o
  -8  10   9      866.21      816.10     16.74 o
  -5  10   9       99.12       87.22      6.46 o
  -2  10   9     2025.58     1980.37     25.32 o
   1  10   9       84.34       77.76      6.81 o
   4  10   9       70.20       31.80      7.00 o
   7  10   9       27.96       22.22      9.64 o
 -19  11   9      483.13      461.38     26.93 o
 -16  11   9       59.00       62.13     10.74 o
 -13  11   9      380.59      354.02     16.35 o
 -10  11   9     1997.80     2012.88     28.78 o
  -7  11   9     3832.77     3310.22     39.22 o
  -4  11   9      148.61      144.17      7.83 o
  -1  11   9     5599.40     5315.82     52.66 o
   2  11   9      994.37      979.00     18.24 o
   5  11   9      374.03      395.72     17.03 o
   8  11   9       22.96       45.05     13.42 o
 -18  12   9       27.51       42.03     14.23 o
 -15  12   9      353.27      383.84     17.11 o
 -12  12   9        0.18       16.28      7.73 o
  -9  12   9       22.51       68.71      7.95 o
  -6  12   9     1227.38     1047.78     18.39 o
  -3  12   9     1523.67     1366.24     21.70 o
   0  12   9      110.23      105.93      9.65 o
   3  12   9     1024.08     1079.05     21.65 o
   6  12   9        1.43        5.37     10.44 o
 -17  13   9      458.08      521.77     21.49 o
 -14  13   9      273.03      249.29     15.73 o
 -11  13   9        0.96        6.49      7.92 o
  -8  13   9        6.40       -1.63      6.65 o
  -5  13   9      152.49      226.72     11.39 o
  -2  13   9       23.33       21.92      6.78 o
   1  13   9      168.05      165.37     14.63 o
   4  13   9       95.89       92.44     12.97 o
 -16  14   9      105.98      109.83     14.88 o
 -13  14   9       12.16        9.17      8.40 o
 -10  14   9       25.77       12.94      8.54 o
  -7  14   9      387.06      354.57     14.53 o
  -4  14   9       94.90      102.04      9.45 o
  -1  14   9       93.46      115.37     13.62 o
   2  14   9      602.90      638.84     19.46 o
 -18  15   9      174.89      141.70     18.88 o
 -15  15   9     1796.09     1755.39     36.73 o
 -12  15   9      646.03      709.56     22.11 o
  -9  15   9      352.11      368.82     16.75 o
  -6  15   9      819.51      779.99     23.00 o
  -3  15   9       49.70       77.48     10.51 o
   0  15   9       34.30       21.14      9.26 o
   3  15   9      357.81      359.00     21.91 o
 -17  16   9      328.01      315.21     21.40 o
 -14  16   9      237.68      215.69     15.78 o
 -11  16   9       16.18       38.04     10.17 o
  -8  16   9     1360.19     1208.44     31.46 o
  -5  16   9      384.27      333.97     16.75 o
  -2  16   9        1.94       -0.32      9.15 o
   1  16   9       71.05       82.20     12.60 o
 -16  17   9       57.61       80.52     13.13 o
 -13  17   9     1117.35     1239.22     31.03 o
 -10  17   9       62.72       71.83     12.03 o
  -7  17   9      649.32      673.24     23.25 o
  -4  17   9       18.19       16.05     11.18 o
  -1  17   9        5.76       16.78     10.30 o
 -15  18   9        1.09        0.78      9.92 o
 -12  18   9        8.50      -10.64     10.64 o
  -9  18   9       18.54        0.28     10.22 o
  -6  18   9      516.57      531.34     21.91 o
  -3  18   9        1.94      -11.05     11.05 o
 -11  19   9        0.18        3.14     11.68 o
  -8  19   9      120.84      141.62     15.05 o
  -1   1  10     3887.49     4290.31     30.81 o
  -3   2  10     5886.10     6087.40     50.89 o
   0   2  10     3100.25     3166.94     26.18 o
  -5   3  10      110.33       61.63      4.55 o
  -2   3  10     5795.02     6081.12     46.13 o
   1   3  10     1018.12     1164.56     14.28 o
  -7   4  10     1608.93     1794.41     19.38 o
  -4   4  10    16596.46    18367.33    128.34 o
  -1   4  10      533.54      565.81      8.75 o
   2   4  10     3493.86     3342.07     30.79 o
  -9   5  10      153.83      121.92      7.45 o
  -6   5  10     8565.72     9172.86     75.21 o
  -3   5  10     3344.17     3828.31     38.31 o
   0   5  10      698.60      773.56     10.43 o
   3   5  10     1821.86     1774.00     21.75 o
 -11   6  10       12.87       47.09      8.38 o
  -8   6  10      372.13      372.87     11.31 o
  -5   6  10      279.93      342.55      7.31 o
  -2   6  10      451.45      492.24     10.24 o
   1   6  10       14.43       18.13      3.89 o
   4   6  10     1553.90     1433.32     21.66 o
 -13   7  10        5.67        3.69      7.18 o
 -10   7  10      271.08      215.11     10.31 o
  -7   7  10       44.31        9.36      5.00 o
  -4   7  10      110.72       93.52      6.01 o
  -1   7  10     1123.40      865.37     12.12 o
   2   7  10     1328.01     1429.35     18.22 o
   5   7  10      828.28      657.53     17.55 o
 -15   8  10        1.28       -7.01      7.01 o
 -12   8  10     1006.38      862.42     20.10 o
  -9   8  10     1194.64     1204.62     20.08 o
  -6   8  10       10.09        3.16      4.61 o
  -3   8  10     1668.33     1579.98     18.33 o
   0   8  10     1941.50     1791.24     19.48 o
   3   8  10       48.99       56.89      6.40 o
   6   8  10      243.37      295.24     13.18 o
 -17   9  10      911.80      981.07     27.75 o
 -14   9  10       96.03      108.21     10.15 o
 -11   9  10      407.37      325.37     11.86 o
  -8   9  10     3312.21     2962.08     35.54 o
  -5   9  10      851.17      742.23     13.89 o
  -2   9  10     2303.41     2266.03     24.00 o
   1   9  10     1638.80     1461.28     19.43 o
   4   9  10      562.10      550.92     13.90 o
   7   9  10       70.38       58.39      9.08 o
 -19  10  10      130.59      171.50     18.69 o
 -16  10  10        2.26       13.66      9.10 o
 -13  10  10       95.58      118.64     10.55 o
 -10  10  10     2799.19     2659.42     34.31 o
  -7  10  10     3788.54     3353.92     39.07 o
  -4  10  10        9.92        7.64      4.94 o
  -1  10  10      392.13      305.77     10.47 o
   2  10  10       16.49       14.55      5.87 o
   5  10  10      341.70      336.95     16.55 o
   8  10  10      941.31     1001.21     26.91 o
 -18  11  10      107.22      120.81     15.14 o
 -15  11  10     1982.62     2012.42     36.40 o
 -12  11  10      309.21      308.17     12.65 o
  -9  11  10       10.60       12.02      6.26 o
  -6  11  10      109.55      112.62      8.81 o
  -3  11  10      498.16      456.44     12.39 o
   0  11  10      126.08      101.37      8.13 o
   3  11  10     2981.99     2788.01     32.48 o
   6  11  10       68.60       75.78     10.48 o
 -17  12  10     1336.40     1304.91     30.27 o
 -14  12  10        0.73       -5.15      9.22 o
 -11  12  10       14.31        6.74      6.64 o
  -8  12  10      174.90      177.08     10.40 o
  -5  12  10      192.83      195.95      9.58 o
  -2  12  10        6.19        4.55      6.32 o
   1  12  10      445.87      425.32     15.13 o
   4  12  10       27.70       54.58      9.72 o
   7  12  10      304.19      309.17     21.59 o
 -19  13  10      662.57      716.87     63.05 o
 -16  13  10       27.89       40.07     10.57 o
 -13  13  10       63.67       38.32     10.91 o
 -10  13  10      912.98      909.33     19.86 o
  -7  13  10      965.02      852.73     21.96 o
  -4  13  10     2014.73     1981.92     27.70 o
  -1  13  10       44.03       52.13      8.52 o
   2  13  10     2969.40     2889.45     41.03 o
   5  13  10      408.59      453.77     19.18 o
 -18  14  10      303.27      316.98     23.01 o
 -15  14  10     2274.42     2184.02     38.85 o
 -12  14  10      167.16      156.99     12.37 o
  -9  14  10      122.67      130.43     10.70 o
  -6  14  10        7.23        8.28      7.05 o
  -3  14  10       40.80       42.30      8.11 o
   0  14  10     1404.65     1391.07     27.06 o
   3  14  10       61.68       73.06     13.31 o
 -17  15  10      238.98      274.82     18.25 o
 -14  15  10     1186.87     1249.66     39.18 o
 -11  15  10      187.64      174.24     14.49 o
  -8  15  10      387.21      342.65     16.17 o
  -5  15  10     3423.90     3106.84     45.23 o
  -2  15  10      359.16      397.77     16.97 o
   1  15  10      377.18      383.43     19.64 o
 -16  16  10      754.54      727.47     25.24 o
 -13  16  10        6.71       11.81      9.80 o
 -10  16  10      517.61      566.84     20.74 o
  -7  16  10        4.64        0.30      9.05 o
  -4  16  10      836.21      800.28     25.15 o
  -1  16  10      163.54      173.35     14.29 o
 -15  17  10      307.65      282.17     21.06 o
 -12  17  10       13.31        4.69      9.81 o
  -9  17  10      198.33      186.71     16.01 o
  -6  17  10       17.06       -1.67      9.53 o
  -3  17  10        7.67       22.64     10.99 o
 -14  18  10       16.58       11.31     10.88 o
 -11  18  10      443.08      511.03     21.45 o
  -8  18  10      189.85      180.12     18.50 o
  -5  18  10        0.21       14.95     11.60 o
 -13  19  10      641.36      707.33     35.71 o
 -10  19  10     1657.70     1787.72     43.50 o
  -7  19  10      662.71      630.65     24.96 o
   0   1  11       66.30       66.19      3.71 o
  -2   2  11    18551.17    19884.53    138.01 o
   1   2  11     3023.77     3399.92     29.80 o
  -4   3  11     4889.60     5131.85     47.01 o
  -1   3  11        7.53        3.92      3.15 o
   2   3  11       14.81       13.79      3.76 o
  -6   4  11      332.12      346.35     10.26 o
  -3   4  11    13511.29    13808.93    102.53 o
   0   4  11     5726.74     5960.64     48.08 o
   3   4  11      787.60      881.41     12.82 o
  -8   5  11       47.69       79.11      5.92 o
  -5   5  11     5462.54     5450.00     48.09 o
  -2   5  11       33.38        8.49      4.18 o
   1   5  11     2493.61     2511.40     22.54 o
   4   5  11      261.22      285.10      9.29 o
 -10   6  11     3970.00     4024.50     52.43 o
  -7   6  11      502.12      469.69     11.08 o
  -4   6  11     1180.43     1239.85     16.84 o
  -1   6  11     2437.00     2387.88     21.88 o
   2   6  11      791.47      818.65     13.59 o
   5   6  11      104.62      140.15     11.17 o
 -12   7  11       37.66       71.74      9.75 o
  -9   7  11     1585.46     1423.17     23.71 o
  -6   7  11      409.54      514.86     11.69 o
  -3   7  11        2.33        6.09      4.42 o
   0   7  11     2705.06     2661.28     25.29 o
   3   7  11        1.67        2.64      4.74 o
   6   7  11     1150.48     1172.18     24.28 o
 -14   8  11       19.73       11.51      7.46 o
 -11   8  11     2945.92     2638.31     37.47 o
  -8   8  11      333.74      347.13     11.24 o
  -5   8  11     3204.21     2996.39     30.39 o
  -2   8  11     4165.51     4245.15     39.06 o
   1   8  11     3656.27     3333.59     32.43 o
   4   8  11      257.17      349.66     11.54 o
   7   8  11      203.85      156.03     14.40 o
 -16   9  11      379.48      423.17     20.74 o
 -13   9  11      102.76       68.53      9.45 o
 -10   9  11       43.45       52.48      7.33 o
  -7   9  11     3653.38     3405.02     37.20 o
  -4   9  11      915.33      944.01     16.16 o
  -1   9  11     6789.97     6489.32     66.43 o
   2   9  11       10.92       13.65      5.37 o
   5   9  11        0.00        9.53      7.38 o
   8   9  11      263.73      285.43     16.47 o
 -18  10  11      872.31      985.21     29.13 o
 -15  10  11      933.49      891.75     23.64 o
 -12  10  11       43.89       51.19      8.81 o
  -9  10  11     2718.95     2338.21     31.68 o
  -6  10  11      353.43      444.32     13.36 o
  -3  10  11        0.79       -3.92      5.00 o
   0  10  11      452.66      419.22     12.64 o
   3  10  11      219.14      209.00      9.94 o
   6  10  11      281.62      304.87     19.14 o
   9  10  11      477.36      592.46     28.80 o
 -17  11  11       27.03       17.54      9.83 o
 -14  11  11       10.93        9.93      9.09 o
 -11  11  11      528.67      603.79     16.04 o
  -8  11  11     2286.83     2539.65     33.65 o
  -5  11  11      450.58      343.24     12.30 o
  -2  11  11      928.37      829.98     19.30 o
   1  11  11      415.19      401.12     16.39 o
   4  11  11       53.36       75.39      9.44 o
   7  11  11       14.96       10.84     10.43 o
 -16  12  11      113.16      128.01     16.25 o
 -13  12  11     2642.16     2723.71     48.50 o
 -10  12  11      350.70      333.36     12.90 o
  -7  12  11       33.79       84.90      8.66 o
  -4  12  11       60.84       45.41      7.00 o
  -1  12  11      367.02      355.63     13.55 o
   2  12  11        8.78       12.80      8.10 o
   5  12  11     1167.57     1166.54     28.03 o
 -18  13  11       98.53      132.82     16.53 o
 -15  13  11      784.10      867.57     31.76 o
 -12  13  11     1598.20     1532.45     30.07 o
  -9  13  11     3226.38     2984.28     39.35 o
  -6  13  11        3.22       -6.29      6.29 o
  -3  13  11      186.67      183.89     10.59 o
   0  13  11      415.61      392.23     16.72 o
   3  13  11       15.01       36.70     11.17 o
 -17  14  11       46.11       69.15     12.17 o
 -14  14  11      489.07      504.09     20.59 o
 -11  14  11      911.36      890.04     23.20 o
  -8  14  11       24.21       15.55      7.77 o
  -5  14  11     1375.04     1264.94     26.51 o
  -2  14  11       45.91       43.54      8.77 o
   1  14  11      514.69      554.37     19.22 o
   4  14  11        3.06       16.94     12.23 o
 -16  15  11       45.71       53.94     12.56 o
 -13  15  11      119.66      158.60     13.35 o
 -10  15  11       40.90       29.80      9.61 o
  -7  15  11      382.91      404.82     16.38 o
  -4  15  11      611.17      673.20     20.16 o
  -1  15  11      265.29      297.62     15.29 o
   2  15  11       41.41       70.56     13.10 o
 -15  16  11       73.43       69.09     14.46 o
 -12  16  11     1002.37     1039.57     27.60 o
  -9  16  11       73.52       37.24     13.05 o
  -6  16  11     4959.68     4748.22     81.86 o
  -3  16  11      562.80      607.94     23.01 o
   0  16  11       46.99       43.36     11.47 o
 -14  17  11       62.40       63.79     12.29 o
 -11  17  11        2.66       -2.62      9.68 o
  -8  17  11      874.02      834.52     29.74 o
  -5  17  11      205.51      200.37     18.25 o
  -2  17  11       51.27       41.16     11.92 o
 -13  18  11      190.07      192.30     16.52 o
 -10  18  11      209.19      194.50     16.44 o
  -7  18  11       79.25       44.49     11.88 o
  -4  18  11        4.66        1.29     11.88 o
  -9  19  11        5.21       -1.23     11.97 o
   0   0  12    27836.73    29869.60    302.04 o
   1   1  12     2162.22     2155.45     21.05 o
  -1   2  12      622.07      806.91      9.76 o
   2   2  12     5400.40     6122.26     52.44 o
  -3   3  12    11609.47    11765.91     88.70 o
   0   3  12     2200.62     2166.91     21.28 o
   3   3  12     6428.65     6468.64     53.17 o
  -5   4  12      207.92      217.22      6.89 o
  -2   4  12     3432.61     3479.32     35.36 o
   1   4  12     2481.89     2478.67     26.03 o
   4   4  12     4223.42     3951.17     42.14 o
  -7   5  12       45.73       45.88      5.12 o
  -4   5  12       11.13       17.94      3.77 o
  -1   5  12      203.79      221.41      6.56 o
   2   5  12     3610.08     3616.76     32.33 o
   5   5  12     4956.24     4409.44     51.65 o
  -9   6  12     1737.07     1868.25     25.38 o
  -6   6  12       91.15       77.49      5.74 o
  -3   6  12      682.44      700.76     13.50 o
   0   6  12       37.07      177.61     14.16 o
   3   6  12      390.18      419.59     10.56 o
   6   6  12     4378.04     3818.17     48.46 o
 -11   7  12      122.56      199.17     12.61 o
  -8   7  12      110.19       97.87      8.37 o
  -5   7  12       47.18       89.34      6.60 o
  -2   7  12     2663.75     2554.85     28.54 o
   1   7  12      558.13      435.58     10.57 o
   4   7  12       12.34       24.55      6.46 o
   7   7  12      115.90      114.24     10.77 o
 -13   8  12     1405.01     1320.24     26.49 o
 -10   8  12       78.84       55.31      7.35 o
  -7   8  12     1370.33     1442.18     21.04 o
  -4   8  12       35.75       45.91      5.73 o
  -1   8  12     6330.42     6110.48     58.38 o
   2   8  12     1199.68     1191.11     17.44 o
   5   8  12      142.10      113.30      9.21 o
   8   8  12        1.37        9.71      7.96 o
 -15   9  12       13.12       38.64      8.83 o
 -12   9  12     3428.09     3257.69     49.53 o
  -9   9  12     2555.29     2407.25     31.92 o
  -3   9  12        4.64       14.29      5.03 o
   0   9  12     4544.16     4505.26     43.75 o
   3   9  12      443.94      409.69     12.88 o
   6   9  12     1511.36     1446.05     25.78 o
   9   9  12      346.54      388.65     21.20 o
 -17  10  12      332.55      358.20     18.33 o
 -14  10  12      112.81      136.52     12.14 o
 -11  10  12      963.93      850.51     18.78 o
  -8  10  12     2152.13     1973.07     28.52 o
  -5  10  12      300.50      244.85     10.99 o
  -2  10  12     2764.49     2714.63     32.16 o
   1  10  12       73.08       49.10      7.38 o
   4  10  12     3204.81     3346.85     41.34 o
   7  10  12      780.00      867.18     28.31 o
 -16  11  12      115.46      108.05     12.63 o
 -13  11  12       11.67        5.69      7.92 o
 -10  11  12       10.30       12.35      6.79 o
  -7  11  12      626.01      573.99     15.71 o
  -4  11  12      862.41      848.80     15.76 o
  -1  11  12      293.20      260.49     11.85 o
   2  11  12     2613.96     2547.21     34.39 o
   5  11  12     1569.40     1643.35     31.21 o
 -18  12  12      341.13      381.49     20.43 o
 -15  12  12       87.12       99.16     13.30 o
 -12  12  12      224.88      258.47     12.61 o
  -9  12  12      202.81      225.39     11.68 o
  -6  12  12      475.83      452.48     15.16 o
  -3  12  12     1679.77     1533.03     23.77 o
   0  12  12       48.16       46.57      8.49 o
   3  12  12      162.79      177.09     14.02 o
   6  12  12        9.20       48.63     12.05 o
 -17  13  12      623.54      629.50     22.65 o
 -14  13  12      368.32      389.72     22.02 o
 -11  13  12      314.15      284.16     17.75 o
  -8  13  12     2779.29     2539.11     39.54 o
  -5  13  12        1.21        2.63      7.78 o
  -2  13  12      685.36      630.75     17.60 o
   1  13  12       42.36       36.50      9.02 o
   4  13  12      419.99      416.78     20.42 o
 -16  14  12       49.88       44.04     11.03 o
 -13  14  12      378.89      383.00     20.23 o
 -10  14  12      572.32      603.78     18.36 o
  -7  14  12      137.52      139.87     15.75 o
  -4  14  12        0.50       -7.30      7.30 o
  -1  14  12      320.52      293.67     18.03 o
   2  14  12     1423.21     1396.77     33.65 o
 -15  15  12       60.54       39.85     11.87 o
 -12  15  12      663.11      717.36     22.99 o
  -9  15  12      646.42      705.22     20.07 o
  -6  15  12      196.58      162.37     12.96 o
  -3  15  12      417.48      417.70     19.04 o
   0  15  12       44.86       40.33      9.90 o
 -14  16  12        0.40       -2.64      9.79 o
 -11  16  12       17.43       16.71     10.00 o
  -8  16  12      119.00      129.61     11.97 o
  -5  16  12        8.50       10.83     10.23 o
  -2  16  12      314.81      299.03     18.94 o
 -13  17  12       28.14       18.38     10.71 o
 -10  17  12       28.54       37.45     11.23 o
  -7  17  12      267.30      239.00     18.54 o
  -4  17  12       10.44        9.48     10.61 o
 -12  18  12       53.23       51.85     12.46 o
  -9  18  12        4.34        5.26     13.49 o
  -6  18  12      628.98      801.87     40.54 o
  -1   1  13      440.48      512.76      7.69 o
  -3   2  13      111.04      153.57      6.45 o
   0   2  13      312.66      332.43      7.25 o
  -5   3  13     2882.09     3021.01     30.43 o
  -2   3  13      448.77      484.97      8.75 o
   1   3  13     1045.98     1146.60     14.35 o
  -7   4  13     2588.60     2754.14     29.71 o
  -4   4  13    12944.39    14201.34    107.76 o
  -1   4  13      246.27      286.04      6.95 o
   2   4  13     7585.99     7606.86     61.51 o
  -9   5  13      159.63      132.24      9.20 o
  -6   5  13     1294.21     1532.82     18.54 o
  -3   5  13       48.07       34.35      3.93 o
   0   5  13     1112.41      957.80     13.29 o
   3   5  13     3501.26     3441.67     36.65 o
 -11   6  13     2519.70     2306.21     34.09 o
  -8   6  13       99.94       83.78      7.24 o
  -5   6  13     9951.00    10016.57     90.29 o
  -2   6  13        0.02       -3.47      3.81 o
   1   6  13      663.31      676.58     11.58 o
   4   6  13      399.15      445.34     13.49 o
 -13   7  13      113.44      126.41     10.79 o
 -10   7  13       47.29       21.29      7.71 o
  -7   7  13      112.71      165.16     10.15 o
  -4   7  13      827.99      799.77     13.85 o
  -1   7  13      543.30      468.70     13.10 o
   2   7  13        4.95       13.19      5.23 o
   5   7  13      744.18      759.40     20.12 o
 -15   8  13      207.88      186.23     12.72 o
 -12   8  13     1107.11     1164.76     26.62 o
  -9   8  13       13.83        2.28      6.25 o
  -6   8  13      189.25      155.59      8.58 o
  -3   8  13      613.41      595.33     13.02 o
   0   8  13     1398.63     1464.13     20.22 o
   3   8  13      259.62      298.94     10.80 o
   6   8  13      887.22      937.54     21.47 o
 -17   9  13       16.49       -1.79      9.38 o
 -14   9  13      213.07      201.27     13.58 o
 -11   9  13      560.40      487.02     16.13 o
  -8   9  13      597.76      627.45     15.45 o
  -5   9  13     3306.02     3060.21     39.46 o
  -2   9  13      288.92      273.89     11.02 o
   1   9  13      160.03      168.87      9.13 o
   4   9  13       17.33        8.83      7.04 o
   7   9  13     1033.79      974.33     22.82 o
 -16  10  13      748.89      805.09     24.01 o
 -13  10  13       22.88       44.23      9.12 o
 -10  10  13      648.70      596.99     15.96 o
  -7  10  13     7774.36     6954.19     65.91 o
  -4  10  13       50.69       50.20      7.45 o
  -1  10  13     2136.55     1971.46     31.34 o
   2  10  13      644.40      609.49     17.36 o
   5  10  13      342.15      393.36     15.02 o
   8  10  13      251.55      254.98     18.39 o
 -18  11  13       26.99       30.65     11.90 o
 -15  11  13        0.52       -4.60      9.53 o
 -12  11  13      311.30      342.76     15.12 o
  -9  11  13     3295.87     2890.24     37.81 o
  -6  11  13      188.89      123.33      9.64 o
  -3  11  13      400.83      410.26     12.43 o
   0  11  13      232.98      201.01     11.51 o
   3  11  13       16.18       14.15      8.90 o
   6  11  13      519.51      565.41     22.53 o
 -17  12  13     1229.56     1283.60     31.28 o
 -14  12  13       11.31       -7.24      8.53 o
 -11  12  13       25.36       18.69      7.50 o
  -8  12  13       18.07       43.44      7.74 o
  -5  12  13       44.85       59.33      8.04 o
  -2  12  13       25.69       17.20      7.30 o
   1  12  13       94.30      103.36     10.26 o
   4  12  13        5.10       14.16      9.81 o
 -16  13  13      117.99       97.87     12.93 o
 -13  13  13      179.79      291.20     17.03 o
 -10  13  13       23.60       39.30      8.30 o
  -7  13  13     3492.17     3150.86     44.81 o
  -4  13  13     1099.46     1127.93     22.54 o
  -1  13  13      339.79      340.75     14.76 o
   2  13  13       92.43      101.24     13.22 o
   5  13  13      116.62      116.45     16.23 o
 -15  14  13     1051.89     1186.43     31.82 o
 -12  14  13       27.01       20.45      9.29 o
  -9  14  13     3981.96     3692.22     60.63 o
  -6  14  13      344.24      279.70     15.64 o
  -3  14  13      140.57      152.56     17.14 o
   0  14  13      784.10      783.83     21.35 o
   3  14  13      672.80      723.36     25.71 o
 -17  15  13      202.23      222.83     17.97 o
 -14  15  13       24.01       20.02     11.84 o
 -11  15  13       99.43      123.17     12.82 o
  -8  15  13      710.27      735.70     20.78 o
  -5  15  13     1362.35     1451.29     30.02 o
  -2  15  13       86.17       81.82     12.55 o
   1  15  13      982.93     1039.28     33.53 o
 -16  16  13        8.34       19.16     11.83 o
 -13  16  13       74.83       60.02     12.27 o
 -10  16  13     1695.93     1855.61     43.05 o
  -7  16  13      987.15      945.55     29.34 o
  -4  16  13     1217.44     1300.95     32.49 o
  -1  16  13       98.75       89.38     13.94 o
 -15  17  13      245.41      200.13     22.95 o
 -12  17  13      672.64      719.29     24.87 o
  -9  17  13      425.75      462.67     20.76 o
  -6  17  13      837.29      828.84     29.26 o
  -3  17  13       43.56       31.27     11.84 o
 -11  18  13      686.14      687.00     25.20 o
  -8  18  13      834.51      812.85     37.57 o
  -5  18  13        0.01       -7.26     11.63 o
   0   1  14     2270.29     2644.25     22.35 o
  -2   2  14       59.50       83.69      4.53 o
   1   2  14       30.80        8.81      3.73 o
  -4   3  14    10388.70    10893.24     88.79 o
  -1   3  14      754.65      746.98     10.34 o
   2   3  14       23.10       66.64      5.09 o
  -6   4  14      460.94      518.96     10.53 o
  -3   4  14     1784.31     1996.75     21.25 o
   0   4  14     1403.41     1380.90     16.49 o
   3   4  14      621.48      697.30     13.27 o
  -8   5  14      266.61      216.74      9.36 o
  -5   5  14       26.60       20.37      4.46 o
  -2   5  14        0.06        4.40      4.11 o
   1   5  14     1286.09     1150.57     15.39 o
   4   5  14     2435.55     2616.06     35.54 o
 -10   6  14    13424.86    12294.73    145.75 o
  -7   6  14     6133.88     6311.34     62.40 o
  -4   6  14     1533.06     1561.62     28.91 o
  -1   6  14     2765.89     2649.78     30.59 o
   2   6  14     1060.98     1094.57     17.98 o
   5   6  14      715.12      818.81     18.27 o
 -12   7  14      151.58      122.13     11.65 o
  -9   7  14      152.80      112.34      9.33 o
  -6   7  14       31.71       11.29      5.66 o
  -3   7  14       76.28       90.80      6.69 o
   0   7  14    14051.40    13566.41    107.64 o
   3   7  14     6655.21     6531.44     78.70 o
   6   7  14        1.57       -0.39      6.59 o
 -14   8  14       26.61       20.89      8.79 o
 -11   8  14       15.33        6.65      7.74 o
  -8   8  14     1800.93     1633.11     28.17 o
  -5   8  14      125.68      144.10      8.44 o
  -2   8  14       48.02       42.32      6.65 o
   1   8  14        7.52       -0.45      5.58 o
   4   8  14       67.05       49.69      7.53 o
   7   8  14      820.23      890.65     23.67 o
 -16   9  14      105.97       96.15     12.56 o
 -13   9  14      749.99      760.02     21.79 o
 -10   9  14      216.72      169.67     11.12 o
  -7   9  14       29.81       42.57      7.45 o
  -4   9  14      570.51      566.12     14.85 o
  -1   9  14      329.98      301.15     10.34 o
   2   9  14        1.28        4.66      6.36 o
   5   9  14      796.56      834.53     21.25 o
   8   9  14      406.36      472.58     17.44 o
 -18  10  14     2099.15     2313.24     55.27 o
 -15  10  14      270.32      265.89     14.70 o
 -12  10  14     1433.44     1424.12     34.64 o
  -9  10  14      225.93      195.38     11.02 o
  -6  10  14       40.81       76.47      7.68 o
  -3  10  14       35.66       29.01      7.30 o
   0  10  14      145.52      140.50     10.06 o
   3  10  14       16.99       -2.85      8.11 o
   6  10  14     2591.22     2742.96     50.97 o
 -17  11  14        1.41       -6.83      9.57 o
 -14  11  14      112.31       77.91     10.87 o
 -11  11  14        0.88       -0.39      8.46 o
  -8  11  14       98.19      107.29      9.34 o
  -5  11  14     1008.44      955.02     21.28 o
  -2  11  14       66.68       53.43      8.13 o
   1  11  14      138.34      146.21     11.23 o
   4  11  14      907.00      889.10     24.34 o
   7  11  14      245.02      258.75     20.61 o
 -16  12  14       68.95       72.57     12.04 o
 -13  12  14      353.40      342.95     19.25 o
 -10  12  14       33.95       33.30      8.04 o
  -7  12  14       79.84       92.58      9.32 o
  -4  12  14       96.78       89.41      9.84 o
  -1  12  14     1115.75     1036.43     22.33 o
   2  12  14        0.49       -1.10      9.19 o
   5  12  14        0.22      -10.01     10.01 o
 -15  13  14      493.26      554.04     22.67 o
 -12  13  14      145.01      152.64     11.57 o
  -9  13  14      586.42      580.70     21.90 o
  -6  13  14      117.17      105.82      9.74 o
  -3  13  14      625.95      652.66     21.86 o
   0  13  14      327.77      305.86     15.85 o
   3  13  14      179.36      167.06     17.40 o
 -17  14  14       94.28      127.90     15.43 o
 -14  14  14      136.22      169.08     15.45 o
 -11  14  14     1443.44     1365.89     27.95 o
  -8  14  14       42.00       56.96      9.86 o
  -5  14  14      803.69      687.80     21.93 o
  -2  14  14     1223.65     1228.15     27.78 o
   1  14  14       60.59       40.25     11.69 o
 -16  15  14       21.26       38.63     12.49 o
 -13  15  14       48.77       11.69     11.92 o
 -10  15  14      149.67      152.78     12.86 o
  -7  15  14       12.21        7.56     10.70 o
  -4  15  14      154.87      108.19     13.05 o
  -1  15  14      817.82      824.32     26.32 o
 -15  16  14      253.00      289.81     23.09 o
 -12  16  14      141.09      137.69     14.43 o
  -9  16  14      156.48      204.02     14.57 o
  -6  16  14       47.58       37.63     10.97 o
  -3  16  14      218.73      218.49     17.11 o
 -14  17  14       45.44       43.59     12.47 o
 -11  17  14     2375.38     2447.89     46.05 o
  -8  17  14     1230.09     1231.49     35.10 o
  -5  17  14      731.40      718.72     25.69 o
 -10  18  14      884.04      909.34     28.69 o
  -7  18  14      247.63      210.86     21.65 o
   0   0  15     3408.37     3461.50     50.16 o
   1   1  15       53.53       87.30      5.35 o
  -1   2  15     3762.54     4017.44     31.47 o
   2   2  15      365.17      290.86      8.01 o
  -3   3  15     1212.61     1336.58     25.71 o
   0   3  15     1964.68     2127.17     22.28 o
   3   3  15     6625.94     6467.91     55.14 o
  -5   4  15     6390.27     6719.65     56.65 o
  -2   4  15     1872.44     1906.47     20.44 o
   1   4  15      116.07      131.58      7.21 o
   4   4  15     3691.67     3481.69     53.11 o
  -7   5  15     1538.55     1449.90     20.45 o
  -4   5  15      429.03      561.85     12.14 o
  -1   5  15      165.06      167.43      8.29 o
   2   5  15     1749.35     1708.07     22.94 o
   5   5  15     1132.98     1136.18     26.23 o
  -9   6  15     1077.99      806.64     21.00 o
  -6   6  15     8028.37     8716.25     81.66 o
  -3   6  15     1144.70     1070.30     17.00 o
   0   6  15      534.12      535.15     12.93 o
   3   6  15      431.65      409.73     12.12 o
   6   6  15      999.60      996.51     22.48 o
 -11   7  15     1757.02     1577.12     31.18 o
  -8   7  15     1069.73      977.01     20.29 o
  -5   7  15     7621.12     7802.97     75.09 o
  -2   7  15       63.58       68.18      7.16 o
   1   7  15     1277.32     1250.11     21.96 o
   4   7  15       94.71       82.56      8.81 o
   7   7  15      176.26      143.99     11.50 o
 -13   8  15      195.40      212.83     14.71 o
 -10   8  15      395.18      319.56     17.96 o
  -7   8  15      308.43      342.92     14.52 o
  -4   8  15     1823.66     1774.80     24.65 o
  -1   8  15     1129.36      976.04     17.67 o
   2   8  15      126.12      116.61      9.63 o
   5   8  15      327.96      371.29     13.60 o
   8   8  15      196.77      246.03     14.03 o
 -15   9  15      153.20      163.16     12.64 o
 -12   9  15      357.61      383.73     15.80 o
  -9   9  15        5.65        8.31      6.58 o
  -6   9  15     2126.75     2132.10     28.61 o
  -3   9  15     3142.04     3124.40     37.79 o
   0   9  15      516.69      501.22     14.12 o
   3   9  15       73.22       56.00      8.80 o
   6   9  15      162.86      184.15     13.18 o
   9   9  15      116.47      110.21     16.25 o
 -17  10  15      165.62      172.33     15.28 o
 -14  10  15      591.31      588.03     22.17 o
 -11  10  15     1741.59     1647.66     30.35 o
  -8  10  15      314.72      373.90     13.98 o
  -5  10  15     2919.48     2883.10     37.61 o
  -2  10  15      759.53      714.27     16.76 o
   1  10  15       79.61       77.78      9.08 o
   4  10  15      363.08      410.44     18.83 o
   7  10  15       78.66       79.88     12.58 o
 -16  11  15     1046.68     1080.11     28.35 o
 -13  11  15      523.77      598.10     19.36 o
 -10  11  15        0.34       -0.62      6.75 o
  -7  11  15     5507.19     4906.57     55.80 o
  -4  11  15      402.42      365.96     15.62 o
  -1  11  15     2098.17     1956.51     30.30 o
   2  11  15        9.81       13.94      8.55 o
   5  11  15     1199.62     1270.08     29.95 o
 -15  12  15      569.04      570.13     22.79 o
 -12  12  15       56.11       45.41      9.66 o
  -9  12  15      425.73      458.89     16.61 o
  -6  12  15      261.39      293.48     12.82 o
  -3  12  15      147.23      147.80     12.78 o
   0  12  15       52.15       51.02      9.68 o
   3  12  15      295.00      350.03     19.42 o
 -17  13  15     1567.79     1568.25     38.99 o
 -14  13  15       41.91       41.06     13.29 o
 -11  13  15       32.71       33.28      8.59 o
  -8  13  15      659.81      664.00     19.46 o
  -5  13  15      250.74      291.98     16.81 o
  -2  13  15       37.63       25.65      8.71 o
   1  13  15       13.28        2.47      9.90 o
   4  13  15        6.04       11.98     12.26 o
 -16  14  15        5.94       -2.31     10.31 o
 -13  14  15      739.40      802.08     26.08 o
 -10  14  15       42.14       24.07      8.95 o
  -7  14  15     1840.82     1798.11     37.02 o
  -4  14  15      507.47      524.31     23.84 o
  -1  14  15       62.03       70.69     12.34 o
   2  14  15     2714.75     2860.69     51.39 o
 -15  15  15      351.74      364.38     20.63 o
 -12  15  15      320.43      317.05     17.71 o
  -9  15  15      750.15      751.02     25.59 o
  -6  15  15        1.31       27.51     10.70 o
  -3  15  15      527.96      546.79     26.95 o
   0  15  15      980.31     1036.28     29.80 o
 -14  16  15      808.41      833.52     29.92 o
 -11  16  15       34.39       30.80     11.32 o
  -8  16  15       63.15       53.59     10.53 o
  -5  16  15       54.04       67.81     13.57 o
  -2  16  15      281.53      256.36     20.13 o
 -13  17  15       46.08       55.93     12.43 o
 -10  17  15     1597.60     1679.85     37.49 o
  -7  17  15     1683.56     1709.19     47.56 o
  -4  17  15      286.49      256.59     19.17 o
  -9  18  15     2060.62     2094.78     48.15 o
  -1   1  16      916.29      928.32     11.79 o
  -3   2  16      339.43      357.25      9.89 o
   0   2  16      880.79      983.37     12.90 o
  -5   3  16      632.61      651.64     12.38 o
  -2   3  16     3393.08     3633.24     31.12 o
   1   3  16     1143.16     1177.56     15.87 o
  -7   4  16     2073.20     1963.84     26.65 o
  -4   4  16      457.83      561.40     11.61 o
  -1   4  16     1609.57     1596.65     21.02 o
   2   4  16     5398.13     5333.29     49.95 o
  -9   5  16      159.06      127.48      9.82 o
  -6   5  16       48.59       61.06      6.65 o
  -3   5  16      266.55      233.99      8.76 o
   0   5  16     1637.85     1485.97     23.00 o
   3   5  16     3030.51     2956.52     34.08 o
 -11   6  16      762.72      801.16     22.21 o
  -8   6  16     1803.79     1771.26     28.39 o
  -5   6  16       31.44       26.95      6.28 o
  -2   6  16     5042.29     4749.08     44.52 o
   1   6  16     1014.29      978.73     19.06 o
   4   6  16     2029.03     1901.03     28.81 o
 -13   7  16      190.15      212.65     15.11 o
 -10   7  16      112.60      111.35     11.13 o
  -7   7  16     5006.45     4670.13     50.87 o
  -4   7  16     2344.97     2248.71     30.39 o
  -1   7  16     8184.83     7775.37     70.67 o
   2   7  16      920.43      953.42     25.64 o
   5   7  16     2895.69     2871.03     53.40 o
 -15   8  16      528.74      585.21     19.12 o
 -12   8  16      915.92      830.70     37.51 o
  -9   8  16      174.23      131.70     10.38 o
  -6   8  16     1536.84     1300.07     21.21 o
  -3   8  16       34.58       25.12      6.82 o
   0   8  16      110.24      117.24      9.22 o
   3   8  16      932.22      896.08     22.23 o
   6   8  16     1648.58     1715.14     33.28 o
 -17   9  16     3300.69     3527.59     50.09 o
 -14   9  16      389.00      411.25     17.59 o
 -11   9  16        1.00        8.44      7.79 o
  -8   9  16        2.15        7.99      6.89 o
  -5   9  16     2795.06     2618.98     32.79 o
  -2   9  16     1514.05     1500.12     25.49 o
   1   9  16        5.64        3.21      6.99 o
   4   9  16        1.75       21.98     10.37 o
   7   9  16      654.55      686.07     23.26 o
 -16  10  16       59.36       52.00     10.49 o
 -13  10  16       49.45       52.96     10.02 o
 -10  10  16      337.81      351.51     14.29 o
  -7  10  16      844.17      719.53     18.56 o
  -4  10  16     1222.77     1167.48     23.69 o
  -1  10  16      329.08      331.24     14.17 o
   2  10  16        0.18       -7.94      7.94 o
   5  10  16      207.82      152.67     14.69 o
 -15  11  16      169.19      166.48     14.29 o
 -12  11  16       36.73       24.35      8.98 o
  -9  11  16      616.87      620.60     17.50 o
  -6  11  16      236.46      225.23     11.55 o
  -3  11  16      186.12      179.34     13.30 o
   0  11  16      232.51      230.83     14.90 o
   3  11  16      392.19      425.59     18.26 o
   6  11  16        0.70       17.05     12.58 o
 -17  12  16      199.38      203.79     17.71 o
 -14  12  16     1563.08     1584.97     40.35 o
 -11  12  16       57.59       68.63      9.48 o
  -8  12  16      403.39      419.53     14.40 o
  -5  12  16      642.81      623.45     20.15 o
  -2  12  16      238.14      232.96     15.24 o
   1  12  16        0.00       16.77     10.96 o
   4  12  16      712.42      727.77     23.69 o
 -16  13  16      200.49      228.20     18.62 o
 -13  13  16       92.98      100.27     11.91 o
 -10  13  16        0.56       -3.54      7.38 o
  -7  13  16      312.47      316.64     19.03 o
  -4  13  16     1359.75     1330.23     30.38 o
  -1  13  16      532.77      506.64     20.44 o
   2  13  16       30.08       26.81     11.41 o
 -15  14  16       42.80       49.31     12.76 o
 -12  14  16        1.31        7.40      8.50 o
  -9  14  16     1061.71      974.73     24.31 o
  -6  14  16        0.07        8.27      9.07 o
  -3  14  16     1244.23     1142.34     44.54 o
   0  14  16      472.00      509.55     21.36 o
 -14  15  16      450.80      486.59     30.68 o
 -11  15  16      217.31      255.07     15.54 o
  -8  15  16      461.26      457.05     18.90 o
  -5  15  16       28.61       16.19     11.66 o
  -2  15  16       78.43       94.43     16.48 o
 -13  16  16      236.41      207.08     17.25 o
 -10  16  16      590.69      546.56     37.05 o
  -7  16  16      519.13      456.97     31.92 o
  -4  16  16      297.05      279.89     20.71 o
 -12  17  16     1558.93     1562.35     37.09 o
  -9  17  16      907.85      906.95     30.90 o
  -6  17  16        8.94        5.46     15.33 o
   0   1  17       25.65       62.23      4.47 o
  -2   2  17      304.16      267.76      8.15 o
   1   2  17     2621.94     2823.06     27.21 o
  -4   3  17     1041.66      903.91     15.03 o
  -1   3  17     1513.35     1572.40     23.45 o
   2   3  17       68.23       71.85      5.83 o
  -6   4  17        1.01       -1.22      5.02 o
  -3   4  17     2262.45     2324.54     31.76 o
   0   4  17     6501.88     6298.83     61.22 o
   3   4  17     1548.17     1486.67     21.82 o
  -8   5  17        0.04        0.99      7.39 o
  -5   5  17     3635.25     3449.63     39.83 o
  -2   5  17      251.56      243.70      8.84 o
   1   5  17     5007.26     4882.09     55.48 o
   4   5  17        5.72       -5.23      7.45 o
 -10   6  17      664.73      624.23     19.66 o
  -7   6  17        0.27        2.13      6.15 o
  -4   6  17     1824.27     1839.78     26.68 o
  -1   6  17      962.40      977.79     18.24 o
   2   6  17     2908.08     2912.41     37.34 o
   5   6  17      862.05      899.92     22.21 o
 -12   7  17      450.89      377.25     17.14 o
  -9   7  17      490.75      419.11     16.75 o
  -6   7  17     5131.75     5129.81     55.08 o
  -3   7  17        0.90       -4.26      5.32 o
   0   7  17       83.88       90.76      8.61 o
   3   7  17     1647.62     1548.29     28.71 o
   6   7  17       20.96        5.21      9.68 o
 -14   8  17       20.57       22.16     10.40 o
 -11   8  17      180.81      182.68     20.36 o
  -8   8  17      539.51      542.55     15.52 o
  -5   8  17     1043.48      996.67     22.25 o
  -2   8  17     4834.77     4660.68     50.82 o
   1   8  17      321.88      367.00     13.78 o
   4   8  17      350.05      350.88     15.91 o
   7   8  17       60.89       81.78     12.26 o
 -16   9  17       79.15       71.22     10.56 o
 -13   9  17      514.92      502.29     21.09 o
 -10   9  17      152.00      126.41     11.16 o
  -7   9  17     4593.37     4365.99     47.46 o
  -4   9  17     1696.20     1615.23     24.80 o
  -1   9  17        7.11        0.36      6.77 o
   2   9  17      899.92      910.74     22.72 o
   5   9  17      345.90      345.80     17.21 o
   8   9  17     4336.91     4468.37     63.26 o
 -15  10  17      466.13      503.45     25.32 o
 -12  10  17       29.31       34.70     11.25 o
  -9  10  17        3.98       -3.98      6.76 o
  -6  10  17     4100.34     4112.36     46.11 o
  -3  10  17      779.60      797.19     21.38 o
   0  10  17        2.02       11.96      7.64 o
   3  10  17      131.12      125.91     12.45 o
   6  10  17      677.52      701.63     25.99 o
 -17  11  17     1158.82     1271.18     33.96 o
 -14  11  17     1644.26     1630.70     33.40 o
 -11  11  17      249.20      226.64     15.60 o
  -8  11  17      937.84      788.92     18.65 o
  -5  11  17      786.26      745.10     18.58 o
  -2  11  17      288.63      294.88     21.67 o
   1  11  17        3.26        9.40     11.24 o
   4  11  17        0.00        3.35      9.87 o
 -16  12  17      139.41      103.25     15.53 o
 -13  12  17      447.18      541.57     19.75 o
 -10  12  17       64.60       41.69      8.74 o
  -7  12  17        2.95       -6.96      7.06 o
  -4  12  17     1328.57     1293.43     29.73 o
  -1  12  17       34.68       44.69     10.60 o
   2  12  17      531.29      557.94     22.01 o
 -15  13  17      600.81      728.06     26.65 o
 -12  13  17       50.92       52.86     10.68 o
  -9  13  17      497.97      530.21     18.50 o
  -6  13  17       26.34       19.08      7.98 o
  -3  13  17        8.85       -0.67      9.19 o
   0  13  17      141.87      130.42     13.08 o
   3  13  17       26.77       18.99     11.87 o
 -14  14  17      674.64      676.20     28.34 o
 -11  14  17        0.20        9.70      8.99 o
  -8  14  17      146.83      136.55     12.43 o
  -5  14  17     1724.24     1807.93     41.22 o
  -2  14  17       16.88       12.01     10.33 o
   1  14  17      306.48      341.98     24.11 o
 -13  15  17       52.10       41.72     14.80 o
 -10  15  17     2308.98     2447.82     40.92 o
  -7  15  17      253.86      281.22     16.02 o
  -4  15  17      181.90      200.38     18.22 o
  -1  15  17       71.30       68.69     13.32 o
 -12  16  17      250.77      281.97     18.82 o
  -9  16  17        4.08        8.72      9.44 o
  -6  16  17      399.39      448.76     23.79 o
  -3  16  17       29.70       16.76     12.80 o
 -11  17  17     1598.17     1725.63     43.12 o
  -8  17  17        2.87       -4.16     11.77 o
   0   0  18      603.36      877.19     21.78 o
   1   1  18     1045.56     1088.29     14.55 o
  -1   2  18      151.36      164.15      6.84 o
   2   2  18      429.15      456.49     10.64 o
  -3   3  18       38.84       39.65      5.40 o
   0   3  18      111.82      165.67      8.81 o
   3   3  18     1730.67     1847.40     23.26 o
  -5   4  18      456.21      420.53     12.43 o
  -2   4  18       67.28       97.79      6.79 o
   1   4  18      107.28      105.79      8.09 o
   4   4  18      564.14      615.93     15.76 o
  -7   5  18       65.33       47.51      7.17 o
  -4   5  18     2372.43     2213.86     32.14 o
  -1   5  18     3835.14     3752.64     48.12 o
   2   5  18      741.42      653.58     16.35 o
   5   5  18     4285.58     3997.10     57.53 o
  -9   6  18      112.76      111.70     11.22 o
  -6   6  18      412.14      421.98     13.55 o
  -3   6  18     3156.64     3187.57     35.99 o
   0   6  18     5511.94     5298.23     60.11 o
   3   6  18       17.47        6.77      9.27 o
   6   6  18      198.76      236.89     16.36 o
 -11   7  18     1127.69     1019.64     25.89 o
  -8   7  18     2221.75     2155.07     33.41 o
  -5   7  18     1123.82     1050.85     20.44 o
  -2   7  18     1038.52     1082.54     24.52 o
   1   7  18      145.36      142.40     10.21 o
   4   7  18     4443.72     4282.46     58.29 o
   7   7  18      529.58      523.73     21.88 o
 -13   8  18       16.02       19.54      9.94 o
 -10   8  18        4.89        9.47      8.20 o
  -7   8  18        0.93       12.75      6.74 o
  -4   8  18     1005.36      975.57     18.88 o
  -1   8  18      118.75      107.49     10.02 o
   2   8  18      438.28      395.96     16.01 o
   5   8  18     3721.19     3761.01     58.80 o
   8   8  18       11.94       21.53     11.81 o
 -15   9  18       35.28       45.56     13.07 o
 -12   9  18       69.40       83.06     11.62 o
  -9   9  18     2402.03     2253.47     37.13 o
  -6   9  18     1045.39      984.22     19.47 o
  -3   9  18     1278.72     1257.81     26.38 o
   0   9  18      246.73      218.82     12.23 o
   3   9  18      148.65      144.51     19.22 o
   6   9  18       27.21       29.29     11.47 o
 -14  10  18     1225.36     1266.60     29.34 o
 -11  10  18       15.95        7.37      8.30 o
  -8  10  18      495.53      451.08     14.51 o
  -5  10  18     2392.69     2236.81     31.32 o
  -2  10  18      562.63      528.07     19.35 o
   1  10  18      460.72      462.05     17.57 o
   4  10  18      945.75     1034.84     26.77 o
 -16  11  18      142.12      153.48     15.89 o
 -13  11  18        9.15        6.65      9.21 o
 -10  11  18      570.81      607.26     18.09 o
  -7  11  18      608.05      570.42     16.13 o
  -4  11  18     2474.49     2430.59     40.80 o
  -1  11  18       10.82        3.11      9.26 o
   2  11  18      359.73      349.21     17.34 o
   5  11  18       26.85       42.59     13.73 o
 -15  12  18      501.87      512.12     20.91 o
 -12  12  18       64.91       51.82     10.45 o
  -9  12  18      305.90      240.56     13.32 o
  -6  12  18     1065.80     1105.92     24.11 o
  -3  12  18      285.59      324.24     17.07 o
   0  12  18        4.07        0.80      8.55 o
   3  12  18      283.98      354.20     18.64 o
 -14  13  18       66.77       54.13     11.39 o
 -11  13  18      107.98       96.38     10.98 o
  -8  13  18     1175.53     1158.46     27.75 o
  -5  13  18      269.15      290.92     17.03 o
  -2  13  18      626.23      600.81     22.47 o
   1  13  18      820.87      827.47     26.95 o
 -13  14  18      126.10       86.63     15.58 o
 -10  14  18      283.54      297.80     15.71 o
  -7  14  18      715.93      744.39     20.73 o
  -4  14  18       17.82       14.65     10.52 o
  -1  14  18      183.77      176.43     16.21 o
 -12  15  18      238.04      221.79     16.91 o
  -9  15  18      530.52      491.18     19.08 o
  -6  15  18      136.14      158.07     16.88 o
  -3  15  18      156.55      125.03     16.16 o
 -11  16  18      368.76      440.69     23.05 o
  -8  16  18      299.11      363.56     19.56 o
  -5  16  18      111.68      101.80     15.63 o
  -1   1  19       13.61        2.04      4.38 o
  -3   2  19     1512.06     1451.31     18.40 o
   0   2  19     2322.35     2420.45     26.55 o
  -5   3  19      413.09      387.51     10.42 o
  -2   3  19     2545.00     2603.67     28.88 o
   1   3  19     1492.77     1482.48     21.53 o
  -7   4  19      288.00      265.39     12.69 o
  -4   4  19       86.40       60.64      6.95 o
  -1   4  19       63.51       97.80      7.58 o
   2   4  19      189.45      151.58     10.38 o
  -9   5  19      982.08      945.69     25.32 o
  -6   5  19     1820.20     1710.62     26.23 o
  -3   5  19      545.97      524.47     13.88 o
   0   5  19     1710.76     1563.54     26.38 o
   3   5  19        1.68        8.25      7.44 o
 -11   6  19       63.04       32.64     10.17 o
  -8   6  19      989.58      868.51     22.63 o
  -5   6  19       40.47       36.34      7.31 o
  -2   6  19      789.23      735.97     16.83 o
   1   6  19      633.30      595.96     18.92 o
   4   6  19      375.65      359.45     17.62 o
 -13   7  19        0.01        6.81      9.93 o
 -10   7  19       67.69       83.91     12.21 o
  -7   7  19     1670.85     1648.61     26.86 o
  -4   7  19     1795.72     1711.54     27.61 o
  -1   7  19      111.74      104.41      9.20 o
   2   7  19      283.67      302.86     14.53 o
   5   7  19      354.99      336.29     24.28 o
 -15   8  19      180.35      204.88     15.97 o
 -12   8  19      252.82      253.81     17.65 o
  -9   8  19      190.08      174.48     13.19 o
  -6   8  19     1449.25     1438.50     25.32 o
  -3   8  19     1140.68     1073.35     21.33 o
   0   8  19      864.65      825.65     19.47 o
   3   8  19      523.19      535.34     18.67 o
   6   8  19      563.14      590.04     21.37 o
 -14   9  19       37.43       40.17     10.70 o
 -11   9  19      566.58      587.73     23.69 o
  -8   9  19      354.42      342.57     13.13 o
  -5   9  19      760.04      727.99     17.25 o
  -2   9  19      291.21      343.71     17.51 o
   1   9  19      172.45      138.12     11.96 o
   4   9  19        2.68       -4.29      8.62 o
   7   9  19        4.00       -6.18     11.92 o
 -16  10  19     1022.34     1194.80     30.22 o
 -13  10  19       46.46       18.61      9.82 o
 -10  10  19       64.54       41.71      9.22 o
  -7  10  19       63.10       24.28      7.50 o
  -4  10  19     1534.22     1507.69     28.46 o
  -1  10  19       18.21       26.79      9.44 o
   2  10  19      460.62      478.35     18.57 o
   5  10  19      174.15      138.78     15.80 o
 -15  11  19      242.56      267.37     17.91 o
 -12  11  19        0.06       -2.80      8.42 o
  -9  11  19      653.50      618.00     21.82 o
  -6  11  19      124.28      120.97     10.51 o
  -3  11  19      231.85      258.39     15.88 o
   0  11  19       74.02       74.96     10.93 o
   3  11  19      292.22      327.13     17.53 o
 -14  12  19       32.02       23.69     10.20 o
 -11  12  19      225.32      221.39     15.26 o
  -8  12  19      262.48      271.79     16.22 o
  -5  12  19       11.23       26.59      8.89 o
  -2  12  19        2.94       -3.09      9.44 o
   1  12  19     1823.81     1987.39     40.16 o
 -13  13  19     1050.75     1165.58     36.27 o
 -10  13  19       49.03       43.24     10.20 o
  -7  13  19        0.51        1.89      7.61 o
  -4  13  19       45.81       26.46     10.48 o
  -1  13  19      122.07       92.33     13.21 o
   2  13  19       12.84       20.15     12.44 o
 -12  14  19       81.88       57.90     11.99 o
  -9  14  19       31.88        0.79      9.37 o
  -6  14  19      582.70      669.00     23.62 o
  -3  14  19      331.47      366.65     19.61 o
   0  14  19       15.31       -9.98     11.74 o
 -11  15  19     4044.54     4230.31     59.23 o
  -8  15  19       28.51       49.21     10.80 o
  -5  15  19        0.58        6.96     11.43 o
  -2  15  19      218.25      216.99     29.56 o
 -10  16  19      856.53      923.98     26.00 o
  -7  16  19      111.37      108.61     14.70 o
   0   1  20      244.63      216.87      8.84 o
  -2   2  20      434.61      404.82      9.92 o
   1   2  20      352.54      396.11     12.81 o
  -4   3  20      142.24      117.50      7.74 o
  -1   3  20      479.48      384.98     11.48 o
   2   3  20     2830.03     2980.60     36.39 o
  -6   4  20      156.26      173.07     10.36 o
  -3   4  20     1344.22     1214.50     20.80 o
   0   4  20     1394.02     1472.30     22.17 o
   3   4  20      184.59      163.66     11.48 o
  -8   5  20     1819.37     1656.37     33.36 o
  -5   5  20      306.73      303.42     12.17 o
  -2   5  20     2310.23     2336.55     29.30 o
   1   5  20       86.83      108.62     10.10 o
   4   5  20      321.70      330.07     16.75 o
 -10   6  20       40.07       69.28     11.61 o
  -7   6  20       41.10       23.14      8.00 o
  -4   6  20      390.50      362.93     13.84 o
  -1   6  20     4256.61     4006.80     46.52 o
   2   6  20       36.44       32.16      8.59 o
   5   6  20      341.04      403.59     18.58 o
 -12   7  20       52.25       51.44     11.30 o
  -9   7  20      260.66      251.92     15.03 o
  -6   7  20       63.29       36.08      7.85 o
  -3   7  20       48.39       62.79      9.16 o
   0   7  20       12.97        6.53      7.37 o
   3   7  20     3354.82     3380.72     48.25 o
   6   7  20       12.46       18.88     10.68 o
 -14   8  20      846.41      917.18     33.42 o
 -11   8  20       85.17       77.93     11.28 o
  -8   8  20     3519.01     3221.74     42.15 o
  -5   8  20      152.63      169.70     10.45 o
  -2   8  20     1416.38     1342.39     31.18 o
   1   8  20       28.19       38.33      9.04 o
   4   8  20        3.19       -7.66      9.58 o
   7   8  20      180.82      169.83     17.62 o
 -13   9  20       55.94       58.22     11.72 o
 -10   9  20      430.55      375.16     17.88 o
  -7   9  20     2955.56     2785.52     36.47 o
  -4   9  20     1384.68     1334.35     25.12 o
  -1   9  20      829.70      815.54     23.78 o
   2   9  20     2224.64     2292.58     49.46 o
   5   9  20        2.86      -10.05     10.05 o
 -15  10  20       43.86       47.99     14.17 o
 -12  10  20      391.71      381.39     17.53 o
  -9  10  20     1794.21     1645.63     34.20 o
  -6  10  20      139.98      159.01     11.00 o
  -3  10  20     1392.85     1365.17     33.27 o
   0  10  20       34.55       24.58      9.24 o
   3  10  20     1898.84     2110.82     47.40 o
 -14  11  20      107.32       73.76     13.20 o
 -11  11  20      173.58      195.03     14.61 o
  -8  11  20        1.79        7.88      7.38 o
  -5  11  20        3.77       -2.26     11.10 o
  -2  11  20      282.51      294.02     17.35 o
   1  11  20      195.54      200.75     15.99 o
   4  11  20       12.06       32.99     12.81 o
 -13  12  20      226.44      247.03     19.25 o
 -10  12  20      120.81       86.28     10.74 o
  -7  12  20      675.65      716.21     20.19 o
  -4  12  20      345.03      389.97     18.87 o
  -1  12  20      258.64      266.85     17.89 o
   2  12  20      754.82      804.49     26.85 o
 -12  13  20       47.62       37.60     10.92 o
  -9  13  20      420.95      425.51     19.38 o
  -6  13  20      393.07      364.19     19.92 o
  -3  13  20        1.29        4.14     10.55 o
   0  13  20       54.41       48.84     13.54 o
 -11  14  20      105.70      137.27     13.58 o
  -8  14  20       91.41       77.71     11.01 o
  -5  14  20       82.38      102.15     14.13 o
  -2  14  20       30.94       24.39     11.65 o
 -10  15  20      207.33      240.42     16.24 o
  -7  15  20      457.79      446.08     21.45 o
  -4  15  20      472.15      495.89     27.87 o
   0   0  21     1278.62     1660.25     41.21 o
   1   1  21       35.73       37.36      5.96 o
  -1   2  21       35.60       24.96      6.16 o
   2   2  21       44.68       55.49      7.31 o
  -3   3  21       35.38      101.20      7.30 o
   0   3  21     4439.64     4284.91     44.80 o
   3   3  21        8.12       -7.69      7.69 o
  -5   4  21      211.72      195.34     10.44 o
  -2   4  21     3453.59     3427.33     40.84 o
   1   4  21       49.51       40.47      7.13 o
   4   4  21      248.86      265.38     20.07 o
  -7   5  21      348.89      295.77     18.03 o
  -4   5  21      130.15      107.00      8.84 o
  -1   5  21     1002.25      992.00     18.54 o
   2   5  21      201.28      198.23     12.68 o
   5   5  21      517.92      481.17     19.95 o
  -9   6  21      228.72      325.86     18.93 o
  -6   6  21       80.66      100.02      9.35 o
  -3   6  21      554.24      552.68     14.74 o
   0   6  21      114.25      115.50     10.58 o
   3   6  21      185.08      185.04     19.41 o
   6   6  21      692.32      636.95     23.42 o
 -11   7  21       18.08       18.17     10.12 o
  -8   7  21     1684.83     1525.26     31.93 o
  -5   7  21      755.46      674.82     16.56 o
  -2   7  21     1831.00     1754.45     30.84 o
   1   7  21      164.32      166.92     12.40 o
   4   7  21      109.98      125.57     13.72 o
   7   7  21      595.54      622.88     24.82 o
 -13   8  21       98.10      127.85     18.54 o
 -10   8  21       76.46       58.40     11.23 o
  -7   8  21     1820.97     1777.68     29.63 o
  -4   8  21        8.00       15.04      7.23 o
  -1   8  21      186.40      182.47     14.00 o
   2   8  21      745.19      736.98     31.10 o
   5   8  21       56.73       78.33     13.40 o
 -15   9  21     1739.41     1807.75     40.75 o
 -12   9  21       52.74       71.40     12.03 o
  -9   9  21      208.61      167.94     14.61 o
  -6   9  21      720.56      710.29     24.29 o
  -3   9  21      733.09      690.43     21.71 o
   0   9  21      565.15      577.80     19.95 o
   3   9  21      239.03      229.55     16.82 o
   6   9  21      109.28      107.00     16.10 o
 -14  10  21       73.60       96.85     14.29 o
 -11  10  21      218.92      222.59     15.64 o
  -8  10  21      494.43      459.37     15.45 o
  -5  10  21     1091.90     1100.78     25.54 o
  -2  10  21      965.08      935.11     26.01 o
   1  10  21      614.79      595.41     20.71 o
   4  10  21      320.18      316.77     20.51 o
 -13  11  21      541.74      570.55     21.56 o
 -10  11  21        2.73       -3.97      8.53 o
  -7  11  21        0.52        2.14      7.81 o
  -4  11  21      371.81      331.28     17.52 o
  -1  11  21       41.58       40.49     11.26 o
   2  11  21        0.14       -6.51      9.55 o
 -12  12  21      154.80      283.80     18.47 o
  -9  12  21       76.71       68.80     10.34 o
  -6  12  21     1248.46     1243.72     27.70 o
  -3  12  21      713.25      702.87     24.53 o
   0  12  21      325.85      290.73     20.91 o
 -11  13  21     1250.61     1337.04     31.44 o
  -8  13  21        9.19        0.28      8.46 o
  -5  13  21      520.04      582.26     25.35 o
  -2  13  21        0.82        7.07     10.45 o
 -10  14  21      370.54      404.69     18.58 o
  -7  14  21        0.71       24.16     12.48 o
  -4  14  21      103.14       94.59     16.36 o
  -9  15  21      290.32      310.75     21.39 o
  -6  15  21       16.65       25.23     11.80 o
  -1   1  22       72.23       45.38      6.86 o
  -3   2  22      631.30      615.51     15.89 o
   0   2  22        8.88       18.66      6.83 o
  -5   3  22     2240.47     2171.92     33.42 o
  -2   3  22      331.73      376.68     12.37 o
   1   3  22     1555.31     1601.28     27.77 o
  -7   4  22      270.53      287.28     20.62 o
  -4   4  22        4.53        9.30      6.26 o
  -1   4  22     2028.08     2031.20     27.75 o
   2   4  22      792.27      862.96     33.99 o
  -9   5  22       53.74       50.79     11.10 o
  -6   5  22      386.33      355.60     15.23 o
  -3   5  22        1.16       -4.63      6.48 o
   0   5  22        1.22       -1.15      6.80 o
   3   5  22      851.09      799.36     24.83 o
 -11   6  22        7.50       -7.99      9.72 o
  -8   6  22     1155.07     1065.59     30.76 o
  -5   6  22      428.26      407.23     13.59 o
  -2   6  22     1178.85     1222.23     26.64 o
   1   6  22     1103.88     1010.39     34.96 o
   4   6  22      162.60      175.95     16.71 o
 -13   7  22      304.95      319.55     24.16 o
 -10   7  22      206.86      177.12     16.61 o
  -7   7  22     2610.70     2450.88     44.54 o
  -4   7  22      136.92      117.38     10.49 o
  -1   7  22      628.44      573.77     18.43 o
   2   7  22      520.08      544.34     18.94 o
   5   7  22      130.92      126.54     14.77 o
 -12   8  22       64.18       48.51     12.14 o
  -9   8  22      490.49      486.41     19.58 o
  -6   8  22        0.34       -6.97      6.97 o
  -3   8  22      414.85      430.72     19.48 o
   0   8  22      569.75      521.34     18.83 o
   3   8  22     2160.73     2204.23     42.97 o
   6   8  22      150.72      157.29     18.18 o
 -14   9  22      286.13      300.32     22.44 o
 -11   9  22       51.64       72.91     12.37 o
  -8   9  22      560.05      539.77     16.66 o
  -5   9  22        1.36        7.16      7.25 o
  -2   9  22     1425.33     1448.08     31.59 o
   1   9  22       39.38       45.74     10.29 o
   4   9  22      231.23      219.38     17.89 o
 -13  10  22      295.57      339.52     20.72 o
 -10  10  22      935.21      835.38     23.64 o
  -7  10  22      704.19      664.13     18.23 o
  -4  10  22     2198.27     2140.64     39.62 o
  -1  10  22      405.78      428.58     21.15 o
   2  10  22       79.18       94.64     12.66 o
 -12  11  22      170.10      184.24     15.41 o
  -9  11  22     1366.55     1351.40     27.81 o
  -6  11  22        2.81       -0.95      7.70 o
  -3  11  22       93.08       78.23     11.65 o
   0  11  22       29.64       42.78     18.37 o
   3  11  22        5.87       -9.24     11.49 o
 -11  12  22      230.19      266.53     17.00 o
  -8  12  22      595.35      606.91     19.34 o
  -5  12  22        6.70       15.38     10.30 o
  -2  12  22       36.42       32.92     11.43 o
   1  12  22       29.92        1.75     15.50 o
 -10  13  22      258.03      263.64     21.14 o
  -7  13  22      272.91      235.91     16.73 o
  -4  13  22        4.23       -5.49      9.16 o
  -1  13  22       95.95       96.08     15.57 o
  -9  14  22       42.45       35.32     10.54 o
  -6  14  22      321.12      292.72     19.46 o
  -3  14  22        5.10      -10.52     10.92 o
   0   1  23      243.00      242.37     16.39 o
  -2   2  23      160.68      126.36     10.54 o
   1   2  23       62.82       68.34      8.62 o
  -4   3  23      249.13      186.51     11.97 o
  -1   3  23     1955.27     1903.56     28.63 o
   2   3  23        1.37        8.86      7.45 o
  -6   4  23      231.70      211.99     12.45 o
  -3   4  23     1320.76     1168.68     21.75 o
   0   4  23     4051.28     4130.02     45.28 o
   3   4  23        0.93       -1.33      9.07 o
  -8   5  23      479.97      478.28     20.00 o
  -5   5  23       16.22       11.23      7.49 o
  -2   5  23      524.38      545.31     16.66 o
   1   5  23       15.81       19.34      8.18 o
   4   5  23        0.00       -3.52      9.66 o
 -10   6  23        8.95        3.91      9.84 o
  -7   6  23        0.15        4.66      9.17 o
  -4   6  23      502.21      485.80     14.71 o
  -1   6  23      832.57      850.53     21.50 o
   2   6  23        7.04       12.59      9.28 o
   5   6  23       47.43       58.28     13.23 o
 -12   7  23      635.49      677.77     25.10 o
  -9   7  23      422.92      333.94     20.40 o
  -6   7  23     1699.20     1591.07     32.14 o
  -3   7  23       94.55       89.96     11.05 o
   0   7  23       42.51       25.23      9.05 o
   3   7  23      151.69      172.72     15.43 o
   6   7  23       42.54       46.69     17.86 o
 -14   8  23       48.32       58.25     14.60 o
 -11   8  23        3.57      -10.70     10.70 o
  -8   8  23     1061.22     1055.28     27.46 o
  -5   8  23      173.98      201.61     19.75 o
  -2   8  23       26.61       31.62     11.31 o
   1   8  23      752.72      711.86     21.90 o
   4   8  23     1251.28     1272.77     33.45 o
 -13   9  23     1480.14     1561.96     40.78 o
 -10   9  23      328.90      277.65     17.29 o
  -7   9  23       76.76       64.43      9.25 o
  -4   9  23      701.77      723.13     22.70 o
  -1   9  23       59.31       39.40     10.97 o
   2   9  23      264.87      249.81     18.16 o
   5   9  23      365.01      434.77     24.10 o
 -12  10  23        1.34       -1.75     10.65 o
  -9  10  23        8.70        8.38      9.30 o
  -6  10  23       36.48       31.71      9.18 o
  -3  10  23      110.38       90.26     12.57 o
   0  10  23      659.25      676.60     26.59 o
   3  10  23      368.01      398.80     23.06 o
 -11  11  23        6.82        1.05      9.46 o
  -8  11  23       37.74       44.50      9.39 o
  -5  11  23      103.87      137.72     15.74 o
  -2  11  23      128.13      142.50     16.11 o
   1  11  23      732.78      685.84     29.62 o
 -10  12  23      371.36      381.65     19.09 o
  -7  12  23      150.39      156.98     12.95 o
  -4  12  23     1073.15     1103.36     27.94 o
  -1  12  23        7.17       16.23     12.18 o
  -9  13  23       15.96        6.97      9.77 o
  -6  13  23       10.25       10.80     12.88 o
  -3  13  23       34.05       28.77     10.96 o
  -8  14  23       48.29       26.64     12.31 o
  -5  14  23       58.33       52.10     12.27 o
   0   0  24      889.35      936.35     40.35 o
   1   1  24      432.02      488.86     18.22 o
  -1   2  24      193.58      159.03     11.12 o
   2   2  24        0.27       -2.94      7.35 o
  -3   3  24        6.16        7.26      9.16 o
   0   3  24        6.11       19.70      7.09 o
   3   3  24        0.48       -1.19      8.27 o
  -5   4  24      194.64      192.55     13.18 o
  -2   4  24      450.90      434.25     22.37 o
   1   4  24     1631.83     1620.46     32.17 o
   4   4  24      456.14      512.02     21.18 o
  -7   5  24      116.47      138.86     12.52 o
  -4   5  24      192.15      194.92     12.12 o
  -1   5  24     2251.10     2279.04     36.44 o
   2   5  24     1034.57     1041.18     29.47 o
   5   5  24      243.25      231.70     18.62 o
  -9   6  24       15.99       10.72     10.13 o
  -6   6  24      225.56      342.31     19.96 o
  -3   6  24       84.22       92.80     10.96 o
   0   6  24     1032.94     1077.82     25.75 o
   3   6  24      406.37      429.23     19.70 o
   6   6  24      361.13      291.96     20.81 o
 -11   7  24      168.24      123.00     14.65 o
  -8   7  24       71.31       61.89     13.36 o
  -5   7  24       89.37       96.13     10.43 o
  -2   7  24       42.09       44.42      9.77 o
   1   7  24      393.88      303.88     19.95 o
   4   7  24     1495.47     1496.49     36.10 o
 -13   8  24      245.33      275.54     21.31 o
 -10   8  24      428.69      362.39     22.93 o
  -7   8  24      194.53      149.30     12.78 o
  -4   8  24      164.24      183.26     13.51 o
  -1   8  24      971.63      922.41     27.33 o
   2   8  24       87.79       77.46     13.16 o
   5   8  24       48.02       21.71     12.98 o
 -12   9  24      117.13      151.66     20.52 o
  -9   9  24      622.39      535.26     21.76 o
  -6   9  24       13.11       20.87      8.53 o
  -3   9  24      329.72      319.06     24.24 o
   0   9  24      543.37      553.79     25.41 o
   3   9  24       54.40       26.28     12.81 o
 -11  10  24      310.47      262.86     19.03 o
  -8  10  24        8.94       -3.81      7.92 o
  -5  10  24       19.19        0.32      9.44 o
  -2  10  24     1121.36     1097.50     31.32 o
   1  10  24     1297.78     1329.92     42.42 o
 -10  11  24      341.53      318.58     17.64 o
  -7  11  24       84.07       79.75     10.89 o
  -4  11  24     1993.97     1917.01     39.57 o
  -1  11  24       72.44       66.34     14.68 o
  -9  12  24       44.49       66.91     14.35 o
  -6  12  24      528.48      636.98     28.72 o
  -3  12  24        0.07        6.42     10.31 o
  -8  13  24      253.84      294.43     17.78 o
  -5  13  24       39.64       31.18     11.24 o
  -1   1  25      240.67      209.34     16.02 o
  -3   2  25       17.40       17.48     10.14 o
   0   2  25     2073.92     2160.51     46.90 o
  -5   3  25        1.06       -7.68      7.68 o
  -2   3  25     1101.30     1178.45     29.72 o
   1   3  25       11.44       12.34      8.04 o
  -7   4  25      241.39      258.71     15.20 o
  -4   4  25       42.38       26.43      9.46 o
  -1   4  25        1.86       -1.92      8.05 o
   2   4  25      588.75      650.80     25.90 o
  -9   5  25      425.99      441.09     23.20 o
  -6   5  25      972.21      927.78     21.92 o
  -3   5  25       25.53       23.13      9.33 o
   0   5  25       68.87       73.65     11.35 o
   3   5  25      273.83      281.21     18.36 o
 -11   6  25        3.39        0.24     10.71 o
  -8   6  25      360.09      318.33     25.64 o
  -5   6  25     1583.08     1541.97     30.76 o
  -2   6  25     1161.52     1176.96     26.55 o
   1   6  25       15.44       14.28     10.83 o
   4   6  25       46.50       67.61     16.27 o
 -10   7  25       14.30       13.47     11.02 o
  -7   7  25      489.44      464.43     18.46 o
  -4   7  25      549.21      608.60     26.30 o
  -1   7  25      101.87      109.64     12.53 o
   2   7  25     1056.59     1061.04     29.69 o
   5   7  25      379.06      359.95     22.31 o
 -12   8  25     1003.41     1062.19     34.43 o
  -9   8  25       37.66       18.80     12.76 o
  -6   8  25      522.65      557.62     18.60 o
  -3   8  25      330.27      335.26     17.32 o
   0   8  25        0.58        3.04      9.47 o
   3   8  25      368.06      385.56     26.19 o
 -11   9  25        0.00       16.08     12.36 o
  -8   9  25      357.25      330.80     19.15 o
  -5   9  25      127.64      124.43     12.63 o
  -2   9  25        0.60        2.11     10.08 o
   1   9  25     2327.93     2261.35     50.94 o
 -10  10  25       11.91       26.70     12.10 o
  -7  10  25       14.71       12.18      8.72 o
  -4  10  25      762.80      782.09     25.41 o
  -1  10  25       62.47       53.00     12.33 o
  -9  11  25      173.78      214.78     16.14 o
  -6  11  25       25.92       39.78     11.73 o
  -3  11  25       41.16       36.08     11.25 o
   0  11  25      529.86      530.79     28.39 o
  -8  12  25      110.64      133.90     12.87 o
  -5  12  25       86.91       45.21     12.13 o
   0   1  26       71.49       61.08     12.39 o
  -2   2  26      114.88      136.55     13.98 o
   1   2  26       34.14       66.34     12.58 o
  -4   3  26      146.23      213.55     14.93 o
  -1   3  26     1185.55     1250.93     26.58 o
   2   3  26      229.09      234.96     17.36 o
  -6   4  26      430.11      431.02     21.60 o
  -3   4  26      117.62      168.56     16.04 o
   0   4  26      604.59      611.59     26.68 o
   3   4  26      115.01       98.14     12.39 o
  -8   5  26      500.39      484.98     19.54 o
  -5   5  26       76.25       71.18     11.30 o
  -2   5  26     1120.50     1150.34     38.15 o
   1   5  26        2.20       13.46     11.37 o
   4   5  26        8.33       15.76     11.28 o
 -10   6  26      504.87      547.37     23.87 o
  -7   6  26       44.46        5.25      9.70 o
  -4   6  26      410.50      418.88     21.80 o
  -1   6  26       30.30       12.73      9.51 o
   2   6  26       78.41       62.99     11.40 o
   5   6  26      244.49      239.16     20.05 o
  -9   7  26       13.51       12.31     11.16 o
  -6   7  26      234.22      261.05     18.54 o
  -3   7  26        1.18       -3.55      8.84 o
   0   7  26       12.54        7.86     10.60 o
   3   7  26       11.93       18.60     11.16 o
 -11   8  26       52.75       35.70     13.45 o
  -8   8  26      712.46      744.61     37.10 o
  -5   8  26        0.71        9.28     10.29 o
  -2   8  26       96.42       87.11     15.77 o
   1   8  26      111.81      106.83     14.29 o
 -10   9  26     1714.78     1657.20     43.71 o
  -7   9  26       43.79       31.56     10.62 o
  -4   9  26      838.74      845.19     26.15 o
  -1   9  26      968.55     1001.23     39.51 o
   2   9  26     1469.83     1490.14     46.11 o
  -9  10  26     1773.64     1700.36     50.56 o
  -6  10  26      301.40      340.76     19.21 o
  -3  10  26      311.23      294.20     18.81 o
   0  10  26      102.78      113.27     18.22 o
  -8  11  26       64.58       73.75     11.57 o
  -5  11  26      184.28      249.87     27.85 o
  -2  11  26      474.84      496.15     40.51 o
   0   0  27     1271.39     1377.51     66.55 o
   1   1  27     2521.42     2530.43     47.18 o
  -1   2  27     1583.39     1626.50     40.97 o
   2   2  27      790.05      785.69     26.45 o
  -3   3  27       39.89       27.99     11.32 o
   0   3  27     1961.67     2098.23     42.65 o
   3   3  27     1081.91     1135.93     30.52 o
  -5   4  27      339.84      384.80     17.60 o
  -2   4  27       95.02       95.59     14.46 o
   1   4  27       27.05       25.42     13.64 o
   4   4  27        4.10        9.81     10.10 o
  -7   5  27      438.19      435.64     19.12 o
  -4   5  27     1081.26     1000.16     34.90 o
  -1   5  27       18.10        4.40     14.83 o
   2   5  27        1.72       -8.04     10.42 o
   5   5  27      114.69      115.69     16.32 o
  -9   6  27       28.28       23.08     10.70 o
  -6   6  27     1119.42     1110.59     31.24 o
  -3   6  27        7.08        9.77     10.88 o
   0   6  27     1125.30     1202.61     53.47 o
   3   6  27      480.97      568.49     25.72 o
  -8   7  27       35.31       19.49     10.53 o
  -5   7  27      373.28      389.07     22.58 o
  -2   7  27      890.72      965.97     28.61 o
   1   7  27        1.58       -3.54     10.51 o
 -10   8  27        0.65       -0.22     12.57 o
  -7   8  27      106.11      122.78     17.16 o
  -4   8  27     1222.00     1252.14     31.22 o
  -1   8  27      151.08      148.37     18.34 o
   2   8  27        0.32        6.39     12.77 o
  -9   9  27      140.73      113.17     17.17 o
  -6   9  27      115.60      141.66     17.26 o
  -3   9  27     1122.70     1122.83     30.02 o
   0   9  27      993.05      935.02     35.14 o
  -8  10  27      410.13      431.71     22.62 o
  -5  10  27      123.47      142.31     15.26 o
  -2  10  27      148.53      156.16     16.87 o
  -1   1  28       24.41       37.09     13.87 o
  -3   2  28       22.55       13.09     11.88 o
   0   2  28        0.09       20.56     13.56 o
  -5   3  28      540.84      549.70     23.89 o
  -2   3  28      460.15      480.58     31.68 o
   1   3  28        0.39        6.36     12.87 o
  -7   4  28        0.09       11.62     11.44 o
  -4   4  28       56.28       97.15     14.14 o
  -1   4  28      384.25      453.12     29.11 o
   2   4  28      948.17      946.03     31.98 o
  -9   5  28      283.27      296.53     25.24 o
  -6   5  28        5.07        8.93     11.07 o
  -3   5  28      206.86      241.22     19.31 o
   0   5  28       91.04       52.54     15.06 o
   3   5  28      136.63      157.31     16.36 o
  -8   6  28      311.55      283.60     17.42 o
  -5   6  28      472.92      480.65     23.96 o
  -2   6  28      230.09      213.18     25.24 o
   1   6  28       35.25       28.70     12.97 o
  -7   7  28       46.11       76.08     15.47 o
  -4   7  28     3765.22     3995.75     69.37 o
  -1   7  28      247.25      271.36     21.51 o
   2   7  28      123.02      136.24     17.42 o
  -9   8  28        0.59      -11.82     11.82 o
  -6   8  28       34.57       39.93     13.65 o
  -3   8  28       16.88       18.24     12.45 o
   0   8  28     1169.74     1082.73     37.56 o
  -8   9  28       28.63       22.01     13.36 o
  -5   9  28      255.60      272.43     33.54 o
  -2   9  28      739.60      700.65     30.77 o
   0   1  29     1156.13     1170.53     36.75 o
  -2   2  29     1217.71     1215.07     37.16 o
   1   2  29        0.15       -7.08     12.65 o
  -4   3  29     1060.37     1128.04     33.72 o
  -1   3  29     1345.83     1263.26     42.22 o
   2   3  29       30.95       35.07     15.06 o
  -6   4  29       14.76       -3.23     10.91 o
  -3   4  29      663.51      735.75     30.04 o
   0   4  29       13.53        8.46     15.50 o
   3   4  29      490.08      492.77     30.84 o
  -8   5  29        4.77       13.44     12.79 o
  -5   5  29       13.61       15.42     11.54 o
  -2   5  29      310.04      263.03     26.43 o
   1   5  29       41.08       44.46     15.61 o
  -7   6  29        9.02       10.18     12.34 o
  -4   6  29       78.36       79.39     15.66 o
  -1   6  29       16.99       20.26     15.69 o
   2   6  29      407.98      502.43     25.24 o
  -6   7  29       43.65       19.09     15.85 o
  -3   7  29      455.63      451.25     26.36 o
   0   7  29      731.07      769.19     31.88 o
  -5   8  29        1.18       27.79     14.67 o
  -2   8  29      444.88      440.43     30.55 o
   0   0  30     3738.11     3830.70    141.27 o
   1   1  30        7.07       -6.78     13.15 o
  -1   2  30      994.40     1102.98     41.30 o
   2   2  30       17.90       26.92     16.24 o
  -3   3  30      606.91      635.10     29.07 o
   0   3  30        2.52        0.35     16.42 o
   3   3  30      303.83      290.95     32.52 o
  -5   4  30      132.22      178.08     18.97 o
  -2   4  30      129.66      105.96     21.04 o
   1   4  30       75.95       86.50     17.62 o
  -4   5  30      649.52      649.07     30.35 o
  -1   5  30       65.77       92.24     23.94 o
  -6   6  30       30.20        6.51     17.10 o
  -3   6  30     1552.80     1656.93     71.45 o
   0   6  30      121.19      132.34     22.39 o
  -1   1  31     2841.42     3001.76     71.23 o
  -3   2  31      439.64      492.25     27.23 o
   0   2  31     1292.57     1407.65     55.77 o
  -5   3  31        5.72      -12.76     12.76 o
  -2   3  31       47.33       27.28     16.83 o
   1   3  31       30.72       68.80     20.07 o
  -4   4  31        0.32       -4.08     18.30 o
  -1   4  31       50.97       63.98     22.69 o
  -3   5  31      612.00      742.78     34.38 o
 
